# Supplementary material for: An across breed, diet and tissue analysis reveals the transcription factor NR1H3 as a key mediator of residual feed intake in beef cattle
Source: BMC Genomics. 2024 Mar 4;25:234. doi: 10.1186/s12864-024-10151-2 (PMC10910725; doi:10.1186/s12864-024-10151-2)
Supplement: Supplementary file 3 — Supplementary Material 3 [file 12864_2024_10151_MOESM3_ESM.xlsx]

## Sheet: Supplemental Table 1
Additional Table 1: Top 5% differentially expressed genes for each RFI, breed and diet contrasts across both liver and muscle tissues.
Gene ID	Gene name	contrast
ENSBTAG00000000095	CD274	Liver-Breed
ENSBTAG00000000133	CD68	Liver-Breed
ENSBTAG00000000149	USP40	Liver-Breed
ENSBTAG00000000286	PFKM	Liver-Breed
ENSBTAG00000000291	DHTKD1	Liver-Breed
ENSBTAG00000000432	ENSBTAG00000000432	Liver-Breed
ENSBTAG00000000434	CRYAB	Liver-Breed
ENSBTAG00000000473	ATP10D	Liver-Breed
ENSBTAG00000000490	RTKN	Liver-Breed
ENSBTAG00000000507	NR4A1	Liver-Breed
ENSBTAG00000000517	ANKRD29	Liver-Breed
ENSBTAG00000000581	DOCK10	Liver-Breed
ENSBTAG00000000641	SKAP1	Liver-Breed
ENSBTAG00000000672	OTULINL	Liver-Breed
ENSBTAG00000000704	GUSB	Liver-Breed
ENSBTAG00000000712	FBXW2	Liver-Breed
ENSBTAG00000000799	ICA1	Liver-Breed
ENSBTAG00000000813	HOMER3	Liver-Breed
ENSBTAG00000000941	PLEKHB2	Liver-Breed
ENSBTAG00000000942	SIPA1L2	Liver-Breed
ENSBTAG00000000964	FCRL5	Liver-Breed
ENSBTAG00000001003	CKMT2	Liver-Breed
ENSBTAG00000001009	HCLS1	Liver-Breed
ENSBTAG00000001015	TM9SF4	Liver-Breed
ENSBTAG00000001032	PYGM	Liver-Breed
ENSBTAG00000001041	ENSBTAG00000001041	Liver-Breed
ENSBTAG00000001066	PILRA	Liver-Breed
ENSBTAG00000001078	SRL	Liver-Breed
ENSBTAG00000001120	CORO6	Liver-Breed
ENSBTAG00000001151	APLP1	Liver-Breed
ENSBTAG00000001183	KLHL33	Liver-Breed
ENSBTAG00000001198	GIMAP7	Liver-Breed
ENSBTAG00000001219	ENSBTAG00000001219	Liver-Breed
ENSBTAG00000001249	SULT1B1	Liver-Breed
ENSBTAG00000001333	PPARG	Liver-Breed
ENSBTAG00000001398	ATP2A2	Liver-Breed
ENSBTAG00000001406	MAB21L3	Liver-Breed
ENSBTAG00000001446	ABRACL	Liver-Breed
ENSBTAG00000001492	FYB1	Liver-Breed
ENSBTAG00000001535	LIPH	Liver-Breed
ENSBTAG00000001564	PDE4DIP	Liver-Breed
ENSBTAG00000001585	WIPF1	Liver-Breed
ENSBTAG00000001601	PKM	Liver-Breed
ENSBTAG00000001618	ALPK3	Liver-Breed
ENSBTAG00000001721	GYG1	Liver-Breed
ENSBTAG00000001882	CD79A	Liver-Breed
ENSBTAG00000001898	CCDC112	Liver-Breed
ENSBTAG00000001961	MAP1B	Liver-Breed
ENSBTAG00000002036	CACNB1	Liver-Breed
ENSBTAG00000002069	BOLA	Liver-Breed
ENSBTAG00000002084	UNC5C	Liver-Breed
ENSBTAG00000002092	PI16	Liver-Breed
ENSBTAG00000002190	DOCK8	Liver-Breed
ENSBTAG00000002367	HCFC1R1	Liver-Breed
ENSBTAG00000002416	ENSBTAG00000002416	Liver-Breed
ENSBTAG00000002435	PTPRE	Liver-Breed
ENSBTAG00000002623	SAMSN1	Liver-Breed
ENSBTAG00000002624	PSTPIP2	Liver-Breed
ENSBTAG00000002655	ZWINT	Liver-Breed
ENSBTAG00000002773	ENSBTAG00000002773	Liver-Breed
ENSBTAG00000002786	ENSBTAG00000002786	Liver-Breed
ENSBTAG00000002834	CCDC69	Liver-Breed
ENSBTAG00000002846	TRAF3IP3	Liver-Breed
ENSBTAG00000002853	HRC	Liver-Breed
ENSBTAG00000002922	GAB2	Liver-Breed
ENSBTAG00000002929	IRF4	Liver-Breed
ENSBTAG00000002959	LRCH1	Liver-Breed
ENSBTAG00000003043	GNG2	Liver-Breed
ENSBTAG00000003047	FAM170A	Liver-Breed
ENSBTAG00000003110	TAFA4	Liver-Breed
ENSBTAG00000003255	CD4	Liver-Breed
ENSBTAG00000003276	PRKCH	Liver-Breed
ENSBTAG00000003289	ENSBTAG00000003289	Liver-Breed
ENSBTAG00000003408	ENSBTAG00000003408	Liver-Breed
ENSBTAG00000003458	CDCA7	Liver-Breed
ENSBTAG00000003509	PLEKHA2	Liver-Breed
ENSBTAG00000003629	ASPA	Liver-Breed
ENSBTAG00000003667	TLN2	Liver-Breed
ENSBTAG00000003727	SH3KBP1	Liver-Breed
ENSBTAG00000003741	NEURL1	Liver-Breed
ENSBTAG00000003752	SLC25A24	Liver-Breed
ENSBTAG00000003774	C8A	Liver-Breed
ENSBTAG00000003809	PLCD4	Liver-Breed
ENSBTAG00000003826	SCN1B	Liver-Breed
ENSBTAG00000004196	FMNL1	Liver-Breed
ENSBTAG00000004281	ACSS1	Liver-Breed
ENSBTAG00000004288	GSTA4	Liver-Breed
ENSBTAG00000004291	SEPTIN6	Liver-Breed
ENSBTAG00000004310	UBR7	Liver-Breed
ENSBTAG00000004339	ENSBTAG00000004339	Liver-Breed
ENSBTAG00000004351	IL31RA	Liver-Breed
ENSBTAG00000004367	COQ10A	Liver-Breed
ENSBTAG00000004371	CS	Liver-Breed
ENSBTAG00000004432	CHRDL1	Liver-Breed
ENSBTAG00000004459	TMEM45A	Liver-Breed
ENSBTAG00000004494	B4GALNT1	Liver-Breed
ENSBTAG00000004542	FAM78A	Liver-Breed
ENSBTAG00000004556	SLC2A3	Liver-Breed
ENSBTAG00000004560	CLEC4F	Liver-Breed
ENSBTAG00000004580	MS4A1	Liver-Breed
ENSBTAG00000004613	CSGALNACT1	Liver-Breed
ENSBTAG00000004679	WARS1	Liver-Breed
ENSBTAG00000004732	SPTB	Liver-Breed
ENSBTAG00000004767	SYK	Liver-Breed
ENSBTAG00000004863	RIC3	Liver-Breed
ENSBTAG00000004894	GIMAP5	Liver-Breed
ENSBTAG00000004908	CHRNE	Liver-Breed
ENSBTAG00000004997	CTNNAL1	Liver-Breed
ENSBTAG00000005055	TXK	Liver-Breed
ENSBTAG00000005115	SLC31A2	Liver-Breed
ENSBTAG00000005163	S100A1	Liver-Breed
ENSBTAG00000005165	CSGALNACT2	Liver-Breed
ENSBTAG00000005186	DBNDD2	Liver-Breed
ENSBTAG00000005247	FRMD3	Liver-Breed
ENSBTAG00000005260	SPP1	Liver-Breed
ENSBTAG00000005300	TMEM51	Liver-Breed
ENSBTAG00000005333	MB	Liver-Breed
ENSBTAG00000005353	DES	Liver-Breed
ENSBTAG00000005373	TPM1	Liver-Breed
ENSBTAG00000005390	GMFG	Liver-Breed
ENSBTAG00000005431	LMCD1	Liver-Breed
ENSBTAG00000005477	LAPTM5	Liver-Breed
ENSBTAG00000005492	CCNY	Liver-Breed
ENSBTAG00000005534	ENO3	Liver-Breed
ENSBTAG00000005596	IGFBP2	Liver-Breed
ENSBTAG00000005628	CD52	Liver-Breed
ENSBTAG00000005633	ARHGEF28	Liver-Breed
ENSBTAG00000005654	TMSB10	Liver-Breed
ENSBTAG00000005681	ME1	Liver-Breed
ENSBTAG00000005709	ABHD3	Liver-Breed
ENSBTAG00000005754	PPM1K	Liver-Breed
ENSBTAG00000005891	FCRL1	Liver-Breed
ENSBTAG00000005892	ZAP70	Liver-Breed
ENSBTAG00000005910	LEPR	Liver-Breed
ENSBTAG00000005946	USP13	Liver-Breed
ENSBTAG00000005947	PLAU	Liver-Breed
ENSBTAG00000005974	APOBEC2	Liver-Breed
ENSBTAG00000006013	NT5DC3	Liver-Breed
ENSBTAG00000006039	ARHGDIB	Liver-Breed
ENSBTAG00000006125	PLK3	Liver-Breed
ENSBTAG00000006135	MAP1LC3A	Liver-Breed
ENSBTAG00000006159	KCNJ3	Liver-Breed
ENSBTAG00000006253	FLNC	Liver-Breed
ENSBTAG00000006305	AK1	Liver-Breed
ENSBTAG00000006343	IL1R2	Liver-Breed
ENSBTAG00000006419	TNNT1	Liver-Breed
ENSBTAG00000006434	SYNPO2	Liver-Breed
ENSBTAG00000006453	CD3G	Liver-Breed
ENSBTAG00000006466	CD53	Liver-Breed
ENSBTAG00000006472	GPR143	Liver-Breed
ENSBTAG00000006489	MYO5A	Liver-Breed
ENSBTAG00000006505	S100A9	Liver-Breed
ENSBTAG00000006541	ATP2A1	Liver-Breed
ENSBTAG00000006552	LAMP3	Liver-Breed
ENSBTAG00000006592	SGSM1	Liver-Breed
ENSBTAG00000006685	IL10	Liver-Breed
ENSBTAG00000006703	PTGDR	Liver-Breed
ENSBTAG00000006752	PFKFB4	Liver-Breed
ENSBTAG00000006768	ENTPD4	Liver-Breed
ENSBTAG00000006823	CMYA5	Liver-Breed
ENSBTAG00000006835	MCAM	Liver-Breed
ENSBTAG00000006844	LEF1	Liver-Breed
ENSBTAG00000006851	ENSBTAG00000006851	Liver-Breed
ENSBTAG00000006937	ABCA10	Liver-Breed
ENSBTAG00000006984	CD55	Liver-Breed
ENSBTAG00000006999	RYR1	Liver-Breed
ENSBTAG00000007068	SH3BGR	Liver-Breed
ENSBTAG00000007077	ABHD1	Liver-Breed
ENSBTAG00000007079	LCP1	Liver-Breed
ENSBTAG00000007090	MYH2	Liver-Breed
ENSBTAG00000007103	ITGAL	Liver-Breed
ENSBTAG00000007109	ASB2	Liver-Breed
ENSBTAG00000007147	CUEDC1	Liver-Breed
ENSBTAG00000007196	TAGLN	Liver-Breed
ENSBTAG00000007253	TSPAN33	Liver-Breed
ENSBTAG00000007268	F13A1	Liver-Breed
ENSBTAG00000007270	GTF2H3	Liver-Breed
ENSBTAG00000007281	SEMA6C	Liver-Breed
ENSBTAG00000007300	FHL3	Liver-Breed
ENSBTAG00000007384	CYTH3	Liver-Breed
ENSBTAG00000007397	FOLH1B	Liver-Breed
ENSBTAG00000007421	CDH5	Liver-Breed
ENSBTAG00000007449	HS3ST1	Liver-Breed
ENSBTAG00000007520	MAPRE2	Liver-Breed
ENSBTAG00000007626	IL2RG	Liver-Breed
ENSBTAG00000007635	PLCL1	Liver-Breed
ENSBTAG00000007705	COLEC12	Liver-Breed
ENSBTAG00000007782	MYOT	Liver-Breed
ENSBTAG00000007828	SLA	Liver-Breed
ENSBTAG00000007866	HS3ST3B1	Liver-Breed
ENSBTAG00000007917	TSHZ2	Liver-Breed
ENSBTAG00000007932	HCK	Liver-Breed
ENSBTAG00000008008	TLR2	Liver-Breed
ENSBTAG00000008013	LRRC2	Liver-Breed
ENSBTAG00000008061	RILPL1	Liver-Breed
ENSBTAG00000008105	RBM38	Liver-Breed
ENSBTAG00000008150	PKIA	Liver-Breed
ENSBTAG00000008172	EGLN3	Liver-Breed
ENSBTAG00000008185	RTN2	Liver-Breed
ENSBTAG00000008195	PHKG1	Liver-Breed
ENSBTAG00000008279	FRMD4A	Liver-Breed
ENSBTAG00000008283	FLI1	Liver-Breed
ENSBTAG00000008301	WNK2	Liver-Breed
ENSBTAG00000008329	CYTIP	Liver-Breed
ENSBTAG00000008389	HTRA1	Liver-Breed
ENSBTAG00000008394	MYL3	Liver-Breed
ENSBTAG00000008424	ABR	Liver-Breed
ENSBTAG00000008436	CDC25B	Liver-Breed
ENSBTAG00000008550	GIMAP7	Liver-Breed
ENSBTAG00000008555	P2RY10	Liver-Breed
ENSBTAG00000008556	POU2F2	Liver-Breed
ENSBTAG00000008717	SERPINE2	Liver-Breed
ENSBTAG00000008734	PM20D1	Liver-Breed
ENSBTAG00000008773	GUCY2D	Liver-Breed
ENSBTAG00000008788	SLC13A2	Liver-Breed
ENSBTAG00000008792	RNASE6	Liver-Breed
ENSBTAG00000008816	TRIM2	Liver-Breed
ENSBTAG00000008827	SPOCK2	Liver-Breed
ENSBTAG00000008842	JPH1	Liver-Breed
ENSBTAG00000008868	CAPN3	Liver-Breed
ENSBTAG00000008897	BIN2	Liver-Breed
ENSBTAG00000008902	ZNF345	Liver-Breed
ENSBTAG00000008937	CELF2	Liver-Breed
ENSBTAG00000008953	TAP1	Liver-Breed
ENSBTAG00000009049	TMEM198B	Liver-Breed
ENSBTAG00000009061	FAR1	Liver-Breed
ENSBTAG00000009065	MAP3K5	Liver-Breed
ENSBTAG00000009137	NKG7	Liver-Breed
ENSBTAG00000009190	SLC2A4	Liver-Breed
ENSBTAG00000009353	EVI2B	Liver-Breed
ENSBTAG00000009362	SYNE1	Liver-Breed
ENSBTAG00000009381	LCP2	Liver-Breed
ENSBTAG00000009387	MYOM2	Liver-Breed
ENSBTAG00000009390	MINDY4	Liver-Breed
ENSBTAG00000009391	ADPRH	Liver-Breed
ENSBTAG00000009412	SIAE	Liver-Breed
ENSBTAG00000009533	RPL3L	Liver-Breed
ENSBTAG00000009615	ANXA2	Liver-Breed
ENSBTAG00000009663	YBX3	Liver-Breed
ENSBTAG00000009696	ACTN2	Liver-Breed
ENSBTAG00000009703	MYH7	Liver-Breed
ENSBTAG00000009705	SERPINF1	Liver-Breed
ENSBTAG00000009707	MYL1	Liver-Breed
ENSBTAG00000009717	FGL2	Liver-Breed
ENSBTAG00000009733	FBP1	Liver-Breed
ENSBTAG00000009749	USP2	Liver-Breed
ENSBTAG00000009775	PRRG3	Liver-Breed
ENSBTAG00000009788	ENSBTAG00000009788	Liver-Breed
ENSBTAG00000009846	MTHFD1L	Liver-Breed
ENSBTAG00000009850	GIMAP7	Liver-Breed
ENSBTAG00000009851	ROBO1	Liver-Breed
ENSBTAG00000010027	CHDH	Liver-Breed
ENSBTAG00000010082	COL15A1	Liver-Breed
ENSBTAG00000010135	PEDS1	Liver-Breed
ENSBTAG00000010153	ANXA3	Liver-Breed
ENSBTAG00000010155	ENSBTAG00000010155	Liver-Breed
ENSBTAG00000010191	PAK1	Liver-Breed
ENSBTAG00000010297	DHRS11	Liver-Breed
ENSBTAG00000010388	MGAT4A	Liver-Breed
ENSBTAG00000010464	MN1	Liver-Breed
ENSBTAG00000010551	ATP1A2	Liver-Breed
ENSBTAG00000010562	CD34	Liver-Breed
ENSBTAG00000010610	DDIT4L	Liver-Breed
ENSBTAG00000010612	TMED4	Liver-Breed
ENSBTAG00000010661	DPYSL3	Liver-Breed
ENSBTAG00000010664	PRKCQ	Liver-Breed
ENSBTAG00000010739	BLOC1S2	Liver-Breed
ENSBTAG00000010741	KLHL41	Liver-Breed
ENSBTAG00000010786	TACC2	Liver-Breed
ENSBTAG00000010880	TNNI2	Liver-Breed
ENSBTAG00000010899	TIMP2	Liver-Breed
ENSBTAG00000010907	PPP1R1A	Liver-Breed
ENSBTAG00000010954	ART3	Liver-Breed
ENSBTAG00000010978	PROX1	Liver-Breed
ENSBTAG00000011003	IKZF3	Liver-Breed
ENSBTAG00000011088	SLC6A6	Liver-Breed
ENSBTAG00000011126	STK38	Liver-Breed
ENSBTAG00000011238	CD48	Liver-Breed
ENSBTAG00000011336	OTOGL	Liver-Breed
ENSBTAG00000011392	MYBPC1	Liver-Breed
ENSBTAG00000011400	DBN1	Liver-Breed
ENSBTAG00000011409	CD72	Liver-Breed
ENSBTAG00000011424	TPM2	Liver-Breed
ENSBTAG00000011548	AMPD1	Liver-Breed
ENSBTAG00000011590	GLIPR1	Liver-Breed
ENSBTAG00000011702	ENTPD3	Liver-Breed
ENSBTAG00000011752	SYNM	Liver-Breed
ENSBTAG00000011857	PPM1H	Liver-Breed
ENSBTAG00000011887	CD22	Liver-Breed
ENSBTAG00000011927	RDH5	Liver-Breed
ENSBTAG00000011952	SULT1E1	Liver-Breed
ENSBTAG00000012024	SLC29A2	Liver-Breed
ENSBTAG00000012030	TTLL1	Liver-Breed
ENSBTAG00000012032	PDE4A	Liver-Breed
ENSBTAG00000012062	PRDX2	Liver-Breed
ENSBTAG00000012112	SLC7A6	Liver-Breed
ENSBTAG00000012156	NAIF1	Liver-Breed
ENSBTAG00000012252	MOCOS	Liver-Breed
ENSBTAG00000012370	MGP	Liver-Breed
ENSBTAG00000012408	RAB27A	Liver-Breed
ENSBTAG00000012433	DENND1B	Liver-Breed
ENSBTAG00000012451	BOLA-DMB	Liver-Breed
ENSBTAG00000012496	MTMR11	Liver-Breed
ENSBTAG00000012526	APBB1IP	Liver-Breed
ENSBTAG00000012630	PAMR1	Liver-Breed
ENSBTAG00000012638	S100A12	Liver-Breed
ENSBTAG00000012700	CD247	Liver-Breed
ENSBTAG00000012738	ZNF827	Liver-Breed
ENSBTAG00000012897	ITGA7	Liver-Breed
ENSBTAG00000012899	IFNGR2	Liver-Breed
ENSBTAG00000012927	ALDOA	Liver-Breed
ENSBTAG00000012931	PLN	Liver-Breed
ENSBTAG00000012976	WLS	Liver-Breed
ENSBTAG00000013023	MAP4K4	Liver-Breed
ENSBTAG00000013081	PSPH	Liver-Breed
ENSBTAG00000013118	CD86	Liver-Breed
ENSBTAG00000013226	HUS1	Liver-Breed
ENSBTAG00000013334	CSF3R	Liver-Breed
ENSBTAG00000013347	DMPK	Liver-Breed
ENSBTAG00000013369	COL14A1	Liver-Breed
ENSBTAG00000013414	BLVRA	Liver-Breed
ENSBTAG00000013439	ARHGEF26	Liver-Breed
ENSBTAG00000013451	RHOH	Liver-Breed
ENSBTAG00000013472	COL1A2	Liver-Breed
ENSBTAG00000013569	CD38	Liver-Breed
ENSBTAG00000013614	TMEM38A	Liver-Breed
ENSBTAG00000013631	GLUL	Liver-Breed
ENSBTAG00000013744	SYNPO	Liver-Breed
ENSBTAG00000013779	HSPA12A	Liver-Breed
ENSBTAG00000013799	ENSBTAG00000013799	Liver-Breed
ENSBTAG00000013821	RIOK1	Liver-Breed
ENSBTAG00000013888	FOXA1	Liver-Breed
ENSBTAG00000013921	CKM	Liver-Breed
ENSBTAG00000014001	MAP1A	Liver-Breed
ENSBTAG00000014059	ATP2B4	Liver-Breed
ENSBTAG00000014091	ARHGEF3	Liver-Breed
ENSBTAG00000014368	SLAMF6	Liver-Breed
ENSBTAG00000014372	SMARCD3	Liver-Breed
ENSBTAG00000014402	GIMAP8	Liver-Breed
ENSBTAG00000014417	ENSBTAG00000014417	Liver-Breed
ENSBTAG00000014508	FBXO40	Liver-Breed
ENSBTAG00000014547	PGAM2	Liver-Breed
ENSBTAG00000014564	XXYLT1	Liver-Breed
ENSBTAG00000014581	MLIP	Liver-Breed
ENSBTAG00000014612	DOCK2	Liver-Breed
ENSBTAG00000014725	CD27	Liver-Breed
ENSBTAG00000014788	AKAP12	Liver-Breed
ENSBTAG00000014821	SLC7A7	Liver-Breed
ENSBTAG00000014823	TXNDC11	Liver-Breed
ENSBTAG00000014824	MMP14	Liver-Breed
ENSBTAG00000014878	COX7A1	Liver-Breed
ENSBTAG00000014930	MYLK2	Liver-Breed
ENSBTAG00000014960	SCHIP1	Liver-Breed
ENSBTAG00000015019	STN1	Liver-Breed
ENSBTAG00000015089	LGALS1	Liver-Breed
ENSBTAG00000015094	VNN1	Liver-Breed
ENSBTAG00000015172	MCM6	Liver-Breed
ENSBTAG00000015255	ST6GALNAC2	Liver-Breed
ENSBTAG00000015258	P2RX5	Liver-Breed
ENSBTAG00000015470	SYPL2	Liver-Breed
ENSBTAG00000015513	DOCK5	Liver-Breed
ENSBTAG00000015562	PLBD1	Liver-Breed
ENSBTAG00000015590	CILK1	Liver-Breed
ENSBTAG00000015593	KIAA0753	Liver-Breed
ENSBTAG00000015649	TMEM156	Liver-Breed
ENSBTAG00000015690	PLIN4	Liver-Breed
ENSBTAG00000015710	CD3E	Liver-Breed
ENSBTAG00000015769	VSIG4	Liver-Breed
ENSBTAG00000015839	MAP4	Liver-Breed
ENSBTAG00000015848	PHKA1	Liver-Breed
ENSBTAG00000015926	ABLIM2	Liver-Breed
ENSBTAG00000015978	ANXA1	Liver-Breed
ENSBTAG00000016048	CPT1B	Liver-Breed
ENSBTAG00000016194	FBXO32	Liver-Breed
ENSBTAG00000016269	ME2	Liver-Breed
ENSBTAG00000016335	NPM3	Liver-Breed
ENSBTAG00000016341	RGS5	Liver-Breed
ENSBTAG00000016357	VNN2	Liver-Breed
ENSBTAG00000016411	RNF122	Liver-Breed
ENSBTAG00000016548	TEX12	Liver-Breed
ENSBTAG00000016625	TMEM131L	Liver-Breed
ENSBTAG00000016676	PTER	Liver-Breed
ENSBTAG00000016762	SLC25A12	Liver-Breed
ENSBTAG00000016847	ARL4D	Liver-Breed
ENSBTAG00000016924	CAP2	Liver-Breed
ENSBTAG00000017183	PDLIM3	Liver-Breed
ENSBTAG00000017369	MAMDC2	Liver-Breed
ENSBTAG00000017426	PDCD6IP	Liver-Breed
ENSBTAG00000017461	SLC16A3	Liver-Breed
ENSBTAG00000017540	FAM13C	Liver-Breed
ENSBTAG00000017549	KITLG	Liver-Breed
ENSBTAG00000017819	PMVK	Liver-Breed
ENSBTAG00000017867	YPEL1	Liver-Breed
ENSBTAG00000017875	ARHGAP30	Liver-Breed
ENSBTAG00000017882	LRRC3	Liver-Breed
ENSBTAG00000017969	CA4	Liver-Breed
ENSBTAG00000018071	TMOD4	Liver-Breed
ENSBTAG00000018072	FARS2	Liver-Breed
ENSBTAG00000018164	FNDC4	Liver-Breed
ENSBTAG00000018165	RIPOR2	Liver-Breed
ENSBTAG00000018229	NFIX	Liver-Breed
ENSBTAG00000018280	SLC28A3	Liver-Breed
ENSBTAG00000018287	SLC25A48	Liver-Breed
ENSBTAG00000018318	DNAJB5	Liver-Breed
ENSBTAG00000018358	STAC3	Liver-Breed
ENSBTAG00000018369	MYL2	Liver-Breed
ENSBTAG00000018381	CRLF3	Liver-Breed
ENSBTAG00000018513	FHL1	Liver-Breed
ENSBTAG00000018517	VLDLR	Liver-Breed
ENSBTAG00000018531	JCHAIN	Liver-Breed
ENSBTAG00000018562	LDAF1	Liver-Breed
ENSBTAG00000018572	FLT3	Liver-Breed
ENSBTAG00000018598	HSPB6	Liver-Breed
ENSBTAG00000018707	LDB3	Liver-Breed
ENSBTAG00000018723	SLC25A34	Liver-Breed
ENSBTAG00000018785	TUBB1	Liver-Breed
ENSBTAG00000018859	C18H19orf47	Liver-Breed
ENSBTAG00000018966	PLCE1	Liver-Breed
ENSBTAG00000018972	GARS1	Liver-Breed
ENSBTAG00000018984	PIK3CD	Liver-Breed
ENSBTAG00000018986	ACSL4	Liver-Breed
ENSBTAG00000018994	TNFSF10	Liver-Breed
ENSBTAG00000019066	FAM167A	Liver-Breed
ENSBTAG00000019079	PLCB2	Liver-Breed
ENSBTAG00000019125	SLC1A1	Liver-Breed
ENSBTAG00000019177	BIN1	Liver-Breed
ENSBTAG00000019203	S100A4	Liver-Breed
ENSBTAG00000019209	RAD1	Liver-Breed
ENSBTAG00000019250	BTK	Liver-Breed
ENSBTAG00000019251	EPB41L3	Liver-Breed
ENSBTAG00000019272	LPCAT2	Liver-Breed
ENSBTAG00000019327	NRAP	Liver-Breed
ENSBTAG00000019334	KLC2	Liver-Breed
ENSBTAG00000019365	BACE1	Liver-Breed
ENSBTAG00000019441	MED28	Liver-Breed
ENSBTAG00000019478	NAAA	Liver-Breed
ENSBTAG00000019511	CDC123	Liver-Breed
ENSBTAG00000019585	MYOM1	Liver-Breed
ENSBTAG00000019606	IFT52	Liver-Breed
ENSBTAG00000019627	THY1	Liver-Breed
ENSBTAG00000019652	STK26	Liver-Breed
ENSBTAG00000019669	CD163	Liver-Breed
ENSBTAG00000019686	NCKAP1L	Liver-Breed
ENSBTAG00000019711	IRAG2	Liver-Breed
ENSBTAG00000019788	TEAD4	Liver-Breed
ENSBTAG00000019819	FUT8	Liver-Breed
ENSBTAG00000019927	CYB5R1	Liver-Breed
ENSBTAG00000019954	ABHD2	Liver-Breed
ENSBTAG00000019967	RASA3	Liver-Breed
ENSBTAG00000019975	IL7R	Liver-Breed
ENSBTAG00000020073	NCEH1	Liver-Breed
ENSBTAG00000020080	MYBPC2	Liver-Breed
ENSBTAG00000020219	MSS51	Liver-Breed
ENSBTAG00000020223	CASQ1	Liver-Breed
ENSBTAG00000020297	SLC66A3	Liver-Breed
ENSBTAG00000020313	FNBP1	Liver-Breed
ENSBTAG00000020514	ENSBTAG00000020514	Liver-Breed
ENSBTAG00000020554	AIF1	Liver-Breed
ENSBTAG00000020605	SMTNL2	Liver-Breed
ENSBTAG00000020632	NQO1	Liver-Breed
ENSBTAG00000020642	ZDHHC13	Liver-Breed
ENSBTAG00000020648	SCFD2	Liver-Breed
ENSBTAG00000020764	CNN2	Liver-Breed
ENSBTAG00000020801	CYRIB	Liver-Breed
ENSBTAG00000020961	DUSP19	Liver-Breed
ENSBTAG00000021090	ABCC1	Liver-Breed
ENSBTAG00000021204	TES	Liver-Breed
ENSBTAG00000021218	MYL11	Liver-Breed
ENSBTAG00000021685	EEF1A2	Liver-Breed
ENSBTAG00000021709	SPI1	Liver-Breed
ENSBTAG00000021751	RASEF	Liver-Breed
ENSBTAG00000021872	RASGRP1	Liver-Breed
ENSBTAG00000021923	DSG2	Liver-Breed
ENSBTAG00000021978	PARVB	Liver-Breed
ENSBTAG00000022158	TNNT3	Liver-Breed
ENSBTAG00000022244	ACTN3	Liver-Breed
ENSBTAG00000022514	CD5L	Liver-Breed
ENSBTAG00000022991	NBEA	Liver-Breed
ENSBTAG00000023028	WDFY4	Liver-Breed
ENSBTAG00000023144	PTPRC	Liver-Breed
ENSBTAG00000023147	LINGO1	Liver-Breed
ENSBTAG00000023283	JAML	Liver-Breed
ENSBTAG00000023562	KCNK6	Liver-Breed
ENSBTAG00000023736	CDC42EP3	Liver-Breed
ENSBTAG00000023976	ARHGAP25	Liver-Breed
ENSBTAG00000024503	FCER1G	Liver-Breed
ENSBTAG00000024960	ENSBTAG00000024960	Liver-Breed
ENSBTAG00000026326	SPN	Liver-Breed
ENSBTAG00000026523	PLAGL1	Liver-Breed
ENSBTAG00000026825	TMEM37	Liver-Breed
ENSBTAG00000027246	UBD	Liver-Breed
ENSBTAG00000027629	ENSBTAG00000027629	Liver-Breed
ENSBTAG00000027684	FOLR2	Liver-Breed
ENSBTAG00000027899	TTC41	Liver-Breed
ENSBTAG00000030974	TUBA4A	Liver-Breed
ENSBTAG00000031020	TLR8	Liver-Breed
ENSBTAG00000031231	IRF1	Liver-Breed
ENSBTAG00000031444	LY86	Liver-Breed
ENSBTAG00000031573	NMRK2	Liver-Breed
ENSBTAG00000031579	SGO2	Liver-Breed
ENSBTAG00000031772	PRODH2	Liver-Breed
ENSBTAG00000031814	SDS	Liver-Breed
ENSBTAG00000031869	ZSCAN26	Liver-Breed
ENSBTAG00000031886	H2BC15	Liver-Breed
ENSBTAG00000032148	TMEM117	Liver-Breed
ENSBTAG00000032289	ARHGAP15	Liver-Breed
ENSBTAG00000032515	PLA2R1	Liver-Breed
ENSBTAG00000032531	MUSTN1	Liver-Breed
ENSBTAG00000032821	SCEL	Liver-Breed
ENSBTAG00000033008	MYOZ1	Liver-Breed
ENSBTAG00000033186	OXCT1	Liver-Breed
ENSBTAG00000033217	TPM3	Liver-Breed
ENSBTAG00000033367	DDO	Liver-Breed
ENSBTAG00000034366	ENSBTAG00000034366	Liver-Breed
ENSBTAG00000034373	CDH13	Liver-Breed
ENSBTAG00000034402	ACE2	Liver-Breed
ENSBTAG00000034689	ZNRF1	Liver-Breed
ENSBTAG00000037413	TMEM164	Liver-Breed
ENSBTAG00000037510	ENSBTAG00000037510	Liver-Breed
ENSBTAG00000037537	ENSBTAG00000037537	Liver-Breed
ENSBTAG00000037539	ENSBTAG00000037539	Liver-Breed
ENSBTAG00000037644	HBB	Liver-Breed
ENSBTAG00000037811	CCL2	Liver-Breed
ENSBTAG00000037899	DLK1	Liver-Breed
ENSBTAG00000037917	SLC17A1	Liver-Breed
ENSBTAG00000037996	ARMCX3	Liver-Breed
ENSBTAG00000038461	ENSBTAG00000038461	Liver-Breed
ENSBTAG00000038650	MS4A7	Liver-Breed
ENSBTAG00000038981	ENSBTAG00000038981	Liver-Breed
ENSBTAG00000039160	VAV1	Liver-Breed
ENSBTAG00000039196	ENSBTAG00000039196	Liver-Breed
ENSBTAG00000039326	GCNT2	Liver-Breed
ENSBTAG00000039366	ENSBTAG00000039366	Liver-Breed
ENSBTAG00000039588	ENSBTAG00000039588	Liver-Breed
ENSBTAG00000039684	CAVIN1	Liver-Breed
ENSBTAG00000039819	RPH3AL	Liver-Breed
ENSBTAG00000039922	ARAP2	Liver-Breed
ENSBTAG00000039958	GYS1	Liver-Breed
ENSBTAG00000039993	CD1D	Liver-Breed
ENSBTAG00000040028	ENSBTAG00000040028	Liver-Breed
ENSBTAG00000040244	APOL3	Liver-Breed
ENSBTAG00000040331	ENSBTAG00000040331	Liver-Breed
ENSBTAG00000043953	SPIB	Liver-Breed
ENSBTAG00000044138	METTL23	Liver-Breed
ENSBTAG00000045757	TNNC1	Liver-Breed
ENSBTAG00000045832	PHLPP1	Liver-Breed
ENSBTAG00000045880	ENSBTAG00000045880	Liver-Breed
ENSBTAG00000045887	DMTN	Liver-Breed
ENSBTAG00000046010	BHLHA15	Liver-Breed
ENSBTAG00000046176	SPEG	Liver-Breed
ENSBTAG00000046177	IGFN1	Liver-Breed
ENSBTAG00000046257	GIMAP4	Liver-Breed
ENSBTAG00000046263	ADAMTSL5	Liver-Breed
ENSBTAG00000046332	ACTA1	Liver-Breed
ENSBTAG00000046467	PTP4A3	Liver-Breed
ENSBTAG00000046502	ACBD6	Liver-Breed
ENSBTAG00000046540	SERPINA3-1	Liver-Breed
ENSBTAG00000046574	FRMPD1	Liver-Breed
ENSBTAG00000046587	CST6	Liver-Breed
ENSBTAG00000046664	TSC22D1	Liver-Breed
ENSBTAG00000046668	ANG2	Liver-Breed
ENSBTAG00000046699	STAT4	Liver-Breed
ENSBTAG00000046725	TNNC2	Liver-Breed
ENSBTAG00000046977	PLA2G2D4	Liver-Breed
ENSBTAG00000047155	C28H10orf71	Liver-Breed
ENSBTAG00000047231	TNNI1	Liver-Breed
ENSBTAG00000047330	FABP5	Liver-Breed
ENSBTAG00000047448	C25H16orf54	Liver-Breed
ENSBTAG00000047491	CACNA1S	Liver-Breed
ENSBTAG00000047833	AFM	Liver-Breed
ENSBTAG00000048135	ENSBTAG00000048135	Liver-Breed
ENSBTAG00000048553	ENSBTAG00000048553	Liver-Breed
ENSBTAG00000048585	SLN	Liver-Breed
ENSBTAG00000048782	ENSBTAG00000048782	Liver-Breed
ENSBTAG00000048924	ENSBTAG00000048924	Liver-Breed
ENSBTAG00000048999	TRIM6	Liver-Breed
ENSBTAG00000049286	ENSBTAG00000049286	Liver-Breed
ENSBTAG00000049297	ENSBTAG00000049297	Liver-Breed
ENSBTAG00000049300	AARSD1	Liver-Breed
ENSBTAG00000049411	ENSBTAG00000049411	Liver-Breed
ENSBTAG00000049621	ENSBTAG00000049621	Liver-Breed
ENSBTAG00000049675	ENSBTAG00000049675	Liver-Breed
ENSBTAG00000049919	TFPI	Liver-Breed
ENSBTAG00000050052	ENSBTAG00000050052	Liver-Breed
ENSBTAG00000050846	ENSBTAG00000050846	Liver-Breed
ENSBTAG00000050933	SHISA4	Liver-Breed
ENSBTAG00000050953	ENSBTAG00000050953	Liver-Breed
ENSBTAG00000051210	GSTP1	Liver-Breed
ENSBTAG00000051588	ENSBTAG00000051588	Liver-Breed
ENSBTAG00000051713	ENSBTAG00000051713	Liver-Breed
ENSBTAG00000051767	ENSBTAG00000051767	Liver-Breed
ENSBTAG00000052095	GAT	Liver-Breed
ENSBTAG00000052516	CDA	Liver-Breed
ENSBTAG00000052522	ENSBTAG00000052522	Liver-Breed
ENSBTAG00000052571	ENSBTAG00000052571	Liver-Breed
ENSBTAG00000053066	ENSBTAG00000053066	Liver-Breed
ENSBTAG00000053347	ENSBTAG00000053347	Liver-Breed
ENSBTAG00000053390	RAC1	Liver-Breed
ENSBTAG00000053664	ENSBTAG00000053664	Liver-Breed
ENSBTAG00000053766	ENSBTAG00000053766	Liver-Breed
ENSBTAG00000054218	IGFBP5	Liver-Breed
ENSBTAG00000054649	ENSBTAG00000054649	Liver-Breed
ENSBTAG00000054776	TXNDC17	Liver-Breed
ENSBTAG00000055017	SCIMP	Liver-Breed
ENSBTAG00000055240	ENSBTAG00000055240	Liver-Breed
ENSBTAG00000000011	TDH	Liver-RFI
ENSBTAG00000000014	TXN2	Liver-RFI
ENSBTAG00000000053	FILIP1	Liver-RFI
ENSBTAG00000000070	F13B	Liver-RFI
ENSBTAG00000000149	USP40	Liver-RFI
ENSBTAG00000000203	ATP6V1G1	Liver-RFI
ENSBTAG00000000212	NADK	Liver-RFI
ENSBTAG00000000240	AKAP7	Liver-RFI
ENSBTAG00000000259	CHIA	Liver-RFI
ENSBTAG00000000300	NEXMIF	Liver-RFI
ENSBTAG00000000340	ADNP	Liver-RFI
ENSBTAG00000000494	PDE4D	Liver-RFI
ENSBTAG00000000501	KLHL13	Liver-RFI
ENSBTAG00000000569	HES1	Liver-RFI
ENSBTAG00000000621	CATSPERG	Liver-RFI
ENSBTAG00000000727	RNF169	Liver-RFI
ENSBTAG00000000804	MOB3B	Liver-RFI
ENSBTAG00000000817	SYNJ2	Liver-RFI
ENSBTAG00000000828	CAPN6	Liver-RFI
ENSBTAG00000000829	SHPK	Liver-RFI
ENSBTAG00000000854	SEC16B	Liver-RFI
ENSBTAG00000000986	USH1C	Liver-RFI
ENSBTAG00000001060	CXCR4	Liver-RFI
ENSBTAG00000001093	KLHL23	Liver-RFI
ENSBTAG00000001101	IFNLR1	Liver-RFI
ENSBTAG00000001117	ANKRD50	Liver-RFI
ENSBTAG00000001146	HIVEP2	Liver-RFI
ENSBTAG00000001174	MRPL15	Liver-RFI
ENSBTAG00000001364	DPH6	Liver-RFI
ENSBTAG00000001410	GRAMD1B	Liver-RFI
ENSBTAG00000001468	SAMD4A	Liver-RFI
ENSBTAG00000001497	MRAS	Liver-RFI
ENSBTAG00000001537	TSKU	Liver-RFI
ENSBTAG00000001573	JMJD1C	Liver-RFI
ENSBTAG00000001576	TMEM140	Liver-RFI
ENSBTAG00000001609	MAP2K6	Liver-RFI
ENSBTAG00000001725	CXCL10	Liver-RFI
ENSBTAG00000001745	LUM	Liver-RFI
ENSBTAG00000001763	NR2C2AP	Liver-RFI
ENSBTAG00000001867	SACS	Liver-RFI
ENSBTAG00000001945	ARG2	Liver-RFI
ENSBTAG00000001961	MAP1B	Liver-RFI
ENSBTAG00000002129	KLF5	Liver-RFI
ENSBTAG00000002144	ADRB2	Liver-RFI
ENSBTAG00000002190	DOCK8	Liver-RFI
ENSBTAG00000002214	TAT	Liver-RFI
ENSBTAG00000002258	APOA1	Liver-RFI
ENSBTAG00000002292	SMARCA1	Liver-RFI
ENSBTAG00000002377	PSMB2	Liver-RFI
ENSBTAG00000002444	MKI67	Liver-RFI
ENSBTAG00000002497	ELOVL2	Liver-RFI
ENSBTAG00000002650	ZPR1	Liver-RFI
ENSBTAG00000002743	OSGEP	Liver-RFI
ENSBTAG00000002755	ANKRD12	Liver-RFI
ENSBTAG00000002795	NKTR	Liver-RFI
ENSBTAG00000002902	ANO6	Liver-RFI
ENSBTAG00000002948	SETD2	Liver-RFI
ENSBTAG00000002982	PITPNM3	Liver-RFI
ENSBTAG00000002996	SHROOM4	Liver-RFI
ENSBTAG00000003020	SSC4D	Liver-RFI
ENSBTAG00000003033	GADD45G	Liver-RFI
ENSBTAG00000003083	SLC50A1	Liver-RFI
ENSBTAG00000003144	KIAA0825	Liver-RFI
ENSBTAG00000003200	CSPG4B	Liver-RFI
ENSBTAG00000003212	NNAT	Liver-RFI
ENSBTAG00000003307	IMMT	Liver-RFI
ENSBTAG00000003332	RPP40	Liver-RFI
ENSBTAG00000003334	ADAP2	Liver-RFI
ENSBTAG00000003345	FAT4	Liver-RFI
ENSBTAG00000003367	ENSBTAG00000003367	Liver-RFI
ENSBTAG00000003503	C18H16orf87	Liver-RFI
ENSBTAG00000003622	ZKSCAN7	Liver-RFI
ENSBTAG00000003699	ZFP3	Liver-RFI
ENSBTAG00000003798	AMFR	Liver-RFI
ENSBTAG00000003935	TMBIM1	Liver-RFI
ENSBTAG00000003961	SNX20	Liver-RFI
ENSBTAG00000004015	KAT6A	Liver-RFI
ENSBTAG00000004018	DGKA	Liver-RFI
ENSBTAG00000004024	UBE2Q2	Liver-RFI
ENSBTAG00000004038	ABAT	Liver-RFI
ENSBTAG00000004041	ANKRD10	Liver-RFI
ENSBTAG00000004059	SOAT1	Liver-RFI
ENSBTAG00000004079	ZNF106	Liver-RFI
ENSBTAG00000004118	ALAS1	Liver-RFI
ENSBTAG00000004270	FCER2	Liver-RFI
ENSBTAG00000004277	EVC2	Liver-RFI
ENSBTAG00000004288	GSTA4	Liver-RFI
ENSBTAG00000004330	ENO4	Liver-RFI
ENSBTAG00000004344	ACSL1	Liver-RFI
ENSBTAG00000004379	ETHE1	Liver-RFI
ENSBTAG00000004406	MSI2	Liver-RFI
ENSBTAG00000004409	IVD	Liver-RFI
ENSBTAG00000004415	ENSBTAG00000004415	Liver-RFI
ENSBTAG00000004426	DNAJB14	Liver-RFI
ENSBTAG00000004430	SGPP1	Liver-RFI
ENSBTAG00000004432	CHRDL1	Liver-RFI
ENSBTAG00000004492	SWT1	Liver-RFI
ENSBTAG00000004585	CCDC30	Liver-RFI
ENSBTAG00000004660	SPATS2	Liver-RFI
ENSBTAG00000004680	SLC13A5	Liver-RFI
ENSBTAG00000004849	IGSF3	Liver-RFI
ENSBTAG00000004891	OXNAD1	Liver-RFI
ENSBTAG00000005002	GALE	Liver-RFI
ENSBTAG00000005075	MRPL49	Liver-RFI
ENSBTAG00000005152	TK2	Liver-RFI
ENSBTAG00000005196	TYW3	Liver-RFI
ENSBTAG00000005197	BAZ1B	Liver-RFI
ENSBTAG00000005213	ZWILCH	Liver-RFI
ENSBTAG00000005260	SPP1	Liver-RFI
ENSBTAG00000005431	LMCD1	Liver-RFI
ENSBTAG00000005436	SHQ1	Liver-RFI
ENSBTAG00000005445	SLC35D1	Liver-RFI
ENSBTAG00000005523	XYLT1	Liver-RFI
ENSBTAG00000005843	REXO2	Liver-RFI
ENSBTAG00000005847	ROCK2	Liver-RFI
ENSBTAG00000005871	MECOM	Liver-RFI
ENSBTAG00000005891	FCRL1	Liver-RFI
ENSBTAG00000005946	USP13	Liver-RFI
ENSBTAG00000005989	LAP3	Liver-RFI
ENSBTAG00000006078	IL15RA	Liver-RFI
ENSBTAG00000006187	MFAP4	Liver-RFI
ENSBTAG00000006255	MDM4	Liver-RFI
ENSBTAG00000006393	FECH	Liver-RFI
ENSBTAG00000006440	IGDCC4	Liver-RFI
ENSBTAG00000006471	OSBPL11	Liver-RFI
ENSBTAG00000006491	AGL	Liver-RFI
ENSBTAG00000006561	RASGEF1B	Liver-RFI
ENSBTAG00000006579	P4HA3	Liver-RFI
ENSBTAG00000006614	TMCC1	Liver-RFI
ENSBTAG00000006686	NPNT	Liver-RFI
ENSBTAG00000006731	SLC7A5	Liver-RFI
ENSBTAG00000006732	NRCAM	Liver-RFI
ENSBTAG00000006754	DBP	Liver-RFI
ENSBTAG00000006769	HSD3B1	Liver-RFI
ENSBTAG00000006780	NAPSA	Liver-RFI
ENSBTAG00000006792	EHD4	Liver-RFI
ENSBTAG00000006844	LEF1	Liver-RFI
ENSBTAG00000006894	NOS2	Liver-RFI
ENSBTAG00000006907	NEB	Liver-RFI
ENSBTAG00000006928	OAT	Liver-RFI
ENSBTAG00000006933	PPP1R10	Liver-RFI
ENSBTAG00000006962	NFS1	Liver-RFI
ENSBTAG00000007012	ZNF3	Liver-RFI
ENSBTAG00000007077	ABHD1	Liver-RFI
ENSBTAG00000007090	MYH2	Liver-RFI
ENSBTAG00000007142	CPPED1	Liver-RFI
ENSBTAG00000007158	TSPAN31	Liver-RFI
ENSBTAG00000007196	TAGLN	Liver-RFI
ENSBTAG00000007323	CPSF6	Liver-RFI
ENSBTAG00000007384	CYTH3	Liver-RFI
ENSBTAG00000007439	TENM4	Liver-RFI
ENSBTAG00000007510	PXMP2	Liver-RFI
ENSBTAG00000007578	SHTN1	Liver-RFI
ENSBTAG00000007584	INPP1	Liver-RFI
ENSBTAG00000007596	GEM	Liver-RFI
ENSBTAG00000007665	NPR3	Liver-RFI
ENSBTAG00000007705	COLEC12	Liver-RFI
ENSBTAG00000007773	VCAM1	Liver-RFI
ENSBTAG00000007782	MYOT	Liver-RFI
ENSBTAG00000007804	RILPL2	Liver-RFI
ENSBTAG00000007808	ANTXR1	Liver-RFI
ENSBTAG00000007850	ITIH4	Liver-RFI
ENSBTAG00000007930	NCOA6	Liver-RFI
ENSBTAG00000007969	CIDEC	Liver-RFI
ENSBTAG00000008013	LRRC2	Liver-RFI
ENSBTAG00000008021	ENSBTAG00000008021	Liver-RFI
ENSBTAG00000008039	ACMSD	Liver-RFI
ENSBTAG00000008120	TMEM199	Liver-RFI
ENSBTAG00000008150	PKIA	Liver-RFI
ENSBTAG00000008190	SUMF2	Liver-RFI
ENSBTAG00000008253	EXPH5	Liver-RFI
ENSBTAG00000008259	ACOD1	Liver-RFI
ENSBTAG00000008275	GREB1L	Liver-RFI
ENSBTAG00000008349	ZNF311	Liver-RFI
ENSBTAG00000008373	ITGA10	Liver-RFI
ENSBTAG00000008394	MYL3	Liver-RFI
ENSBTAG00000008433	PGAP2	Liver-RFI
ENSBTAG00000008544	SALL1	Liver-RFI
ENSBTAG00000008573	ZFP36	Liver-RFI
ENSBTAG00000008583	PALD1	Liver-RFI
ENSBTAG00000008587	GSTT2	Liver-RFI
ENSBTAG00000008596	PRICKLE1	Liver-RFI
ENSBTAG00000008732	ZC3H12C	Liver-RFI
ENSBTAG00000008743	ALDH2	Liver-RFI
ENSBTAG00000008747	DCXR	Liver-RFI
ENSBTAG00000008827	SPOCK2	Liver-RFI
ENSBTAG00000008842	JPH1	Liver-RFI
ENSBTAG00000008849	SORT1	Liver-RFI
ENSBTAG00000008877	APBA1	Liver-RFI
ENSBTAG00000009141	FAM210A	Liver-RFI
ENSBTAG00000009167	SLC15A4	Liver-RFI
ENSBTAG00000009177	PLEKHA4	Liver-RFI
ENSBTAG00000009194	OSBPL10	Liver-RFI
ENSBTAG00000009284	GLS2	Liver-RFI
ENSBTAG00000009417	ZFAND5	Liver-RFI
ENSBTAG00000009441	RBBP6	Liver-RFI
ENSBTAG00000009475	PLXDC2	Liver-RFI
ENSBTAG00000009483	POLR2G	Liver-RFI
ENSBTAG00000009504	REEP4	Liver-RFI
ENSBTAG00000009586	CDC25A	Liver-RFI
ENSBTAG00000009637	SLC12A2	Liver-RFI
ENSBTAG00000009768	IFIT3	Liver-RFI
ENSBTAG00000009844	CCN1	Liver-RFI
ENSBTAG00000009846	MTHFD1L	Liver-RFI
ENSBTAG00000009849	PLAC8A	Liver-RFI
ENSBTAG00000009943	ENSBTAG00000009943	Liver-RFI
ENSBTAG00000009994	EML5	Liver-RFI
ENSBTAG00000010027	CHDH	Liver-RFI
ENSBTAG00000010215	CREB3L3	Liver-RFI
ENSBTAG00000010343	C1QTNF7	Liver-RFI
ENSBTAG00000010367	TTC13	Liver-RFI
ENSBTAG00000010370	CLBA1	Liver-RFI
ENSBTAG00000010376	TMEM184C	Liver-RFI
ENSBTAG00000010548	DNAAF11	Liver-RFI
ENSBTAG00000010590	FAM118A	Liver-RFI
ENSBTAG00000010604	PNO1	Liver-RFI
ENSBTAG00000010661	DPYSL3	Liver-RFI
ENSBTAG00000010677	LIMCH1	Liver-RFI
ENSBTAG00000010682	DDR1	Liver-RFI
ENSBTAG00000010689	NRG2	Liver-RFI
ENSBTAG00000010741	KLHL41	Liver-RFI
ENSBTAG00000010742	PKD2L1	Liver-RFI
ENSBTAG00000010775	POGK	Liver-RFI
ENSBTAG00000010793	CCDC80	Liver-RFI
ENSBTAG00000010849	ANKRD23	Liver-RFI
ENSBTAG00000010949	PROSER1	Liver-RFI
ENSBTAG00000010964	STARD5	Liver-RFI
ENSBTAG00000011052	ENSBTAG00000011052	Liver-RFI
ENSBTAG00000011074	BRD2	Liver-RFI
ENSBTAG00000011082	IGF1	Liver-RFI
ENSBTAG00000011135	OCEL1	Liver-RFI
ENSBTAG00000011237	PKHD1	Liver-RFI
ENSBTAG00000011307	DNM1	Liver-RFI
ENSBTAG00000011327	OLFML3	Liver-RFI
ENSBTAG00000011338	NREP	Liver-RFI
ENSBTAG00000011421	CD37	Liver-RFI
ENSBTAG00000011437	SIK1	Liver-RFI
ENSBTAG00000011454	FKBP10	Liver-RFI
ENSBTAG00000011463	MID1IP1	Liver-RFI
ENSBTAG00000011634	ACP3	Liver-RFI
ENSBTAG00000011644	THSD4	Liver-RFI
ENSBTAG00000011647	SLC25A15	Liver-RFI
ENSBTAG00000011666	THRSP	Liver-RFI
ENSBTAG00000011734	ANKRD1	Liver-RFI
ENSBTAG00000011752	SYNM	Liver-RFI
ENSBTAG00000011761	LRP6	Liver-RFI
ENSBTAG00000011766	C7	Liver-RFI
ENSBTAG00000011771	FICD	Liver-RFI
ENSBTAG00000011820	DAPK2	Liver-RFI
ENSBTAG00000011824	OGN	Liver-RFI
ENSBTAG00000011866	PCBD1	Liver-RFI
ENSBTAG00000011881	TDRD10	Liver-RFI
ENSBTAG00000011909	ACVR1	Liver-RFI
ENSBTAG00000011960	GOT1	Liver-RFI
ENSBTAG00000012020	TRAF5	Liver-RFI
ENSBTAG00000012119	PTPRZ1	Liver-RFI
ENSBTAG00000012128	AASS	Liver-RFI
ENSBTAG00000012178	NR1D1	Liver-RFI
ENSBTAG00000012212	CYP26B1	Liver-RFI
ENSBTAG00000012251	MTR	Liver-RFI
ENSBTAG00000012284	CLCN2	Liver-RFI
ENSBTAG00000012335	UBA7	Liver-RFI
ENSBTAG00000012352	PARP16	Liver-RFI
ENSBTAG00000012370	MGP	Liver-RFI
ENSBTAG00000012397	DCK	Liver-RFI
ENSBTAG00000012403	ARG1	Liver-RFI
ENSBTAG00000012558	ADAMTS12	Liver-RFI
ENSBTAG00000012565	PCNX1	Liver-RFI
ENSBTAG00000012595	RIDA	Liver-RFI
ENSBTAG00000012684	CCL19	Liver-RFI
ENSBTAG00000012692	ENSBTAG00000012692	Liver-RFI
ENSBTAG00000012697	PGAM1	Liver-RFI
ENSBTAG00000012739	C1QBP	Liver-RFI
ENSBTAG00000012818	PDLIM5	Liver-RFI
ENSBTAG00000012852	DICER1	Liver-RFI
ENSBTAG00000012854	GSDMB	Liver-RFI
ENSBTAG00000012897	ITGA7	Liver-RFI
ENSBTAG00000012931	PLN	Liver-RFI
ENSBTAG00000012982	PPCS	Liver-RFI
ENSBTAG00000012989	UBE2L6	Liver-RFI
ENSBTAG00000012991	PRUNE2	Liver-RFI
ENSBTAG00000013054	MFSD2A	Liver-RFI
ENSBTAG00000013103	COL1A1	Liver-RFI
ENSBTAG00000013114	ZMYND8	Liver-RFI
ENSBTAG00000013141	ACTRT3	Liver-RFI
ENSBTAG00000013215	MREG	Liver-RFI
ENSBTAG00000013240	SLC3A2	Liver-RFI
ENSBTAG00000013316	BRPF3	Liver-RFI
ENSBTAG00000013472	COL1A2	Liver-RFI
ENSBTAG00000013489	CYP27A1	Liver-RFI
ENSBTAG00000013578	CHI3L2	Liver-RFI
ENSBTAG00000013580	KDM3A	Liver-RFI
ENSBTAG00000013629	GET1	Liver-RFI
ENSBTAG00000013730	CD5	Liver-RFI
ENSBTAG00000013749	RHOQ	Liver-RFI
ENSBTAG00000013779	HSPA12A	Liver-RFI
ENSBTAG00000013801	PBX1	Liver-RFI
ENSBTAG00000013880	WWC1	Liver-RFI
ENSBTAG00000013907	CRP	Liver-RFI
ENSBTAG00000013914	GATB	Liver-RFI
ENSBTAG00000013949	AHCTF1	Liver-RFI
ENSBTAG00000013980	SOD3	Liver-RFI
ENSBTAG00000014051	ANGPT1	Liver-RFI
ENSBTAG00000014069	PDK4	Liver-RFI
ENSBTAG00000014096	PCNX4	Liver-RFI
ENSBTAG00000014122	FOXRED1	Liver-RFI
ENSBTAG00000014186	NCOA5	Liver-RFI
ENSBTAG00000014273	NRF1	Liver-RFI
ENSBTAG00000014324	ANTXR2	Liver-RFI
ENSBTAG00000014377	CHD3	Liver-RFI
ENSBTAG00000014465	SERPINE1	Liver-RFI
ENSBTAG00000014517	KLB	Liver-RFI
ENSBTAG00000014597	ZSWIM9	Liver-RFI
ENSBTAG00000014598	BPTF	Liver-RFI
ENSBTAG00000014652	TRPM8	Liver-RFI
ENSBTAG00000014679	DHX57	Liver-RFI
ENSBTAG00000014707	ISG15	Liver-RFI
ENSBTAG00000014848	NR0B2	Liver-RFI
ENSBTAG00000014880	ICOSLG	Liver-RFI
ENSBTAG00000014906	VCAN	Liver-RFI
ENSBTAG00000014931	MLF2	Liver-RFI
ENSBTAG00000015053	CFL2	Liver-RFI
ENSBTAG00000015124	ARGLU1	Liver-RFI
ENSBTAG00000015235	HMCN1	Liver-RFI
ENSBTAG00000015304	ANXA9	Liver-RFI
ENSBTAG00000015350	PLIN1	Liver-RFI
ENSBTAG00000015387	RAB40B	Liver-RFI
ENSBTAG00000015396	RBM24	Liver-RFI
ENSBTAG00000015505	FADS2	Liver-RFI
ENSBTAG00000015520	SLC11A1	Liver-RFI
ENSBTAG00000015582	HMOX1	Liver-RFI
ENSBTAG00000015607	ERMP1	Liver-RFI
ENSBTAG00000015662	IMPG2	Liver-RFI
ENSBTAG00000015678	NEMP2	Liver-RFI
ENSBTAG00000015794	NES	Liver-RFI
ENSBTAG00000015958	GOSR2	Liver-RFI
ENSBTAG00000015963	DMAC1	Liver-RFI
ENSBTAG00000015988	MYH11	Liver-RFI
ENSBTAG00000015991	CDH1	Liver-RFI
ENSBTAG00000016061	RSAD2	Liver-RFI
ENSBTAG00000016080	VPS13D	Liver-RFI
ENSBTAG00000016104	BTAF1	Liver-RFI
ENSBTAG00000016185	ENAH	Liver-RFI
ENSBTAG00000016208	TGM2	Liver-RFI
ENSBTAG00000016275	AMDHD1	Liver-RFI
ENSBTAG00000016335	NPM3	Liver-RFI
ENSBTAG00000016341	RGS5	Liver-RFI
ENSBTAG00000016355	UVRAG	Liver-RFI
ENSBTAG00000016406	MCM10	Liver-RFI
ENSBTAG00000016444	RETREG1	Liver-RFI
ENSBTAG00000016455	CACHD1	Liver-RFI
ENSBTAG00000016457	FXR1	Liver-RFI
ENSBTAG00000016566	ITGA9	Liver-RFI
ENSBTAG00000016661	USP18	Liver-RFI
ENSBTAG00000016738	DTX1	Liver-RFI
ENSBTAG00000016771	PLK2	Liver-RFI
ENSBTAG00000016779	CLIP1	Liver-RFI
ENSBTAG00000016881	ANPEP	Liver-RFI
ENSBTAG00000016912	TSFM	Liver-RFI
ENSBTAG00000016981	FBXO4	Liver-RFI
ENSBTAG00000016984	PTPN9	Liver-RFI
ENSBTAG00000017147	AK3	Liver-RFI
ENSBTAG00000017162	STK39	Liver-RFI
ENSBTAG00000017165	MATN2	Liver-RFI
ENSBTAG00000017175	RNF216	Liver-RFI
ENSBTAG00000017177	RBM25	Liver-RFI
ENSBTAG00000017194	ASPG	Liver-RFI
ENSBTAG00000017256	CD2	Liver-RFI
ENSBTAG00000017508	CYSLTR2	Liver-RFI
ENSBTAG00000017531	FETUB	Liver-RFI
ENSBTAG00000017639	RPS6KA3	Liver-RFI
ENSBTAG00000017655	PALMD	Liver-RFI
ENSBTAG00000017666	ABCC5	Liver-RFI
ENSBTAG00000017682	TET2	Liver-RFI
ENSBTAG00000017751	RGS9	Liver-RFI
ENSBTAG00000017765	GSTM1	Liver-RFI
ENSBTAG00000017788	AKT3	Liver-RFI
ENSBTAG00000017801	ATP6AP2	Liver-RFI
ENSBTAG00000017873	USF1	Liver-RFI
ENSBTAG00000017907	COG3	Liver-RFI
ENSBTAG00000018010	ABCA4	Liver-RFI
ENSBTAG00000018049	MKNK2	Liver-RFI
ENSBTAG00000018050	CDR2	Liver-RFI
ENSBTAG00000018137	A2M	Liver-RFI
ENSBTAG00000018164	FNDC4	Liver-RFI
ENSBTAG00000018220	RGSL1	Liver-RFI
ENSBTAG00000018260	MFSD11	Liver-RFI
ENSBTAG00000018269	MPV17	Liver-RFI
ENSBTAG00000018318	DNAJB5	Liver-RFI
ENSBTAG00000018339	ATP5MC1	Liver-RFI
ENSBTAG00000018349	IFI30	Liver-RFI
ENSBTAG00000018358	STAC3	Liver-RFI
ENSBTAG00000018394	SDR42E1	Liver-RFI
ENSBTAG00000018395	KIAA1217	Liver-RFI
ENSBTAG00000018637	HDDC3	Liver-RFI
ENSBTAG00000018909	CREB5	Liver-RFI
ENSBTAG00000018966	PLCE1	Liver-RFI
ENSBTAG00000019130	FAM149B1	Liver-RFI
ENSBTAG00000019164	RHOBTB1	Liver-RFI
ENSBTAG00000019187	ZNF462	Liver-RFI
ENSBTAG00000019193	SETD5	Liver-RFI
ENSBTAG00000019294	ABCC9	Liver-RFI
ENSBTAG00000019327	NRAP	Liver-RFI
ENSBTAG00000019337	ACVR1C	Liver-RFI
ENSBTAG00000019358	RNF214	Liver-RFI
ENSBTAG00000019382	PKDCC	Liver-RFI
ENSBTAG00000019460	MOXD1	Liver-RFI
ENSBTAG00000019585	MYOM1	Liver-RFI
ENSBTAG00000019611	MAGI3	Liver-RFI
ENSBTAG00000019627	THY1	Liver-RFI
ENSBTAG00000019692	BCL2L2	Liver-RFI
ENSBTAG00000019695	RLF	Liver-RFI
ENSBTAG00000019804	SNRNP25	Liver-RFI
ENSBTAG00000019855	MAP3K15	Liver-RFI
ENSBTAG00000019906	VPS25	Liver-RFI
ENSBTAG00000019907	WNK4	Liver-RFI
ENSBTAG00000019911	COA3	Liver-RFI
ENSBTAG00000019954	ABHD2	Liver-RFI
ENSBTAG00000020035	RCAN1	Liver-RFI
ENSBTAG00000020116	JSP.1	Liver-RFI
ENSBTAG00000020152	PFDN2	Liver-RFI
ENSBTAG00000020205	PDE8B	Liver-RFI
ENSBTAG00000020330	BTG1	Liver-RFI
ENSBTAG00000020422	CHD8	Liver-RFI
ENSBTAG00000020436	KIF27	Liver-RFI
ENSBTAG00000020514	ENSBTAG00000020514	Liver-RFI
ENSBTAG00000020569	CACNA2D1	Liver-RFI
ENSBTAG00000020573	SCUBE2	Liver-RFI
ENSBTAG00000020611	GLB1L	Liver-RFI
ENSBTAG00000020701	MEF2C	Liver-RFI
ENSBTAG00000020707	ADGRG6	Liver-RFI
ENSBTAG00000020869	DDC	Liver-RFI
ENSBTAG00000020878	DMTF1	Liver-RFI
ENSBTAG00000020895	LOXL4	Liver-RFI
ENSBTAG00000020911	FNBP4	Liver-RFI
ENSBTAG00000020999	DDB2	Liver-RFI
ENSBTAG00000021024	MACF1	Liver-RFI
ENSBTAG00000021033	SGK2	Liver-RFI
ENSBTAG00000021050	ECEL1	Liver-RFI
ENSBTAG00000021107	STXBP5	Liver-RFI
ENSBTAG00000021118	CYP26A1	Liver-RFI
ENSBTAG00000021164	SLMAP	Liver-RFI
ENSBTAG00000021168	SIRT4	Liver-RFI
ENSBTAG00000021211	DPT	Liver-RFI
ENSBTAG00000021253	PRDM15	Liver-RFI
ENSBTAG00000021346	CCDC34	Liver-RFI
ENSBTAG00000021393	FLRT2	Liver-RFI
ENSBTAG00000021416	PRXL2A	Liver-RFI
ENSBTAG00000021457	EFEMP2	Liver-RFI
ENSBTAG00000021466	COL3A1	Liver-RFI
ENSBTAG00000021471	GIN1	Liver-RFI
ENSBTAG00000021487	CIART	Liver-RFI
ENSBTAG00000021538	MYO1E	Liver-RFI
ENSBTAG00000021658	TAMALIN	Liver-RFI
ENSBTAG00000021661	APAF1	Liver-RFI
ENSBTAG00000021672	RGS1	Liver-RFI
ENSBTAG00000021751	RASEF	Liver-RFI
ENSBTAG00000021813	AMACR	Liver-RFI
ENSBTAG00000021815	STARD13	Liver-RFI
ENSBTAG00000021841	CHD7	Liver-RFI
ENSBTAG00000021857	ARHGAP21	Liver-RFI
ENSBTAG00000021957	LTBP2	Liver-RFI
ENSBTAG00000021964	CDH17	Liver-RFI
ENSBTAG00000021970	EYA4	Liver-RFI
ENSBTAG00000022028	DERL3	Liver-RFI
ENSBTAG00000022155	FSTL1	Liver-RFI
ENSBTAG00000022294	FADS1	Liver-RFI
ENSBTAG00000022632	TCTA	Liver-RFI
ENSBTAG00000022777	CDC42BPA	Liver-RFI
ENSBTAG00000022808	CACUL1	Liver-RFI
ENSBTAG00000023416	PPP2R3A	Liver-RFI
ENSBTAG00000023529	SPEF2	Liver-RFI
ENSBTAG00000023929	FOSL2	Liver-RFI
ENSBTAG00000023941	CPN1	Liver-RFI
ENSBTAG00000024291	GARIN1A	Liver-RFI
ENSBTAG00000024822	SETX	Liver-RFI
ENSBTAG00000025258	ENSBTAG00000025258	Liver-RFI
ENSBTAG00000025426	NSD1	Liver-RFI
ENSBTAG00000025434	ZFP36L1	Liver-RFI
ENSBTAG00000025942	HPGD	Liver-RFI
ENSBTAG00000025964	MAST4	Liver-RFI
ENSBTAG00000026278	CLDN4	Liver-RFI
ENSBTAG00000026461	CACNA1H	Liver-RFI
ENSBTAG00000026523	PLAGL1	Liver-RFI
ENSBTAG00000026936	ZGRF1	Liver-RFI
ENSBTAG00000027312	ECT2L	Liver-RFI
ENSBTAG00000027569	APBB2	Liver-RFI
ENSBTAG00000027727	ENSBTAG00000027727	Liver-RFI
ENSBTAG00000027916	MALT1	Liver-RFI
ENSBTAG00000029828	ENSBTAG00000029828	Liver-RFI
ENSBTAG00000030173	QRICH2	Liver-RFI
ENSBTAG00000030669	FGGY	Liver-RFI
ENSBTAG00000030674	AK4	Liver-RFI
ENSBTAG00000031184	CDKN1C	Liver-RFI
ENSBTAG00000031231	IRF1	Liver-RFI
ENSBTAG00000031573	NMRK2	Liver-RFI
ENSBTAG00000031579	SGO2	Liver-RFI
ENSBTAG00000031750	PLAC8B	Liver-RFI
ENSBTAG00000032059	TGM5	Liver-RFI
ENSBTAG00000032092	CDH11	Liver-RFI
ENSBTAG00000032122	CD19	Liver-RFI
ENSBTAG00000032130	CATSPER2	Liver-RFI
ENSBTAG00000032304	ACY1	Liver-RFI
ENSBTAG00000032436	UBC	Liver-RFI
ENSBTAG00000032477	HECTD1	Liver-RFI
ENSBTAG00000032617	FBXO44	Liver-RFI
ENSBTAG00000032657	TEAD1	Liver-RFI
ENSBTAG00000032704	NAPB	Liver-RFI
ENSBTAG00000033270	SEBOX	Liver-RFI
ENSBTAG00000033457	CCAR1	Liver-RFI
ENSBTAG00000033642	ENSBTAG00000033642	Liver-RFI
ENSBTAG00000035174	THOC3	Liver-RFI
ENSBTAG00000035998	CKB	Liver-RFI
ENSBTAG00000036099	ENSBTAG00000036099	Liver-RFI
ENSBTAG00000036401	bta-mir-147	Liver-RFI
ENSBTAG00000037377	ABHD14B	Liver-RFI
ENSBTAG00000037389	TRIM44	Liver-RFI
ENSBTAG00000037570	ENSBTAG00000037570	Liver-RFI
ENSBTAG00000037644	HBB	Liver-RFI
ENSBTAG00000037651	S100A2	Liver-RFI
ENSBTAG00000037673	GSTM1	Liver-RFI
ENSBTAG00000037756	TET1	Liver-RFI
ENSBTAG00000037778	CXCL3	Liver-RFI
ENSBTAG00000037811	CCL2	Liver-RFI
ENSBTAG00000037856	MGC152281	Liver-RFI
ENSBTAG00000037938	ENSBTAG00000037938	Liver-RFI
ENSBTAG00000038128	BOLA-DQA5	Liver-RFI
ENSBTAG00000038251	NAA16	Liver-RFI
ENSBTAG00000038316	GPATCH8	Liver-RFI
ENSBTAG00000038536	ENSBTAG00000038536	Liver-RFI
ENSBTAG00000039190	SLC9A5	Liver-RFI
ENSBTAG00000039509	GPRC5A	Liver-RFI
ENSBTAG00000039823	KBTBD7	Liver-RFI
ENSBTAG00000039991	UGT2B10	Liver-RFI
ENSBTAG00000040034	ENSBTAG00000040034	Liver-RFI
ENSBTAG00000040070	SCGB1D	Liver-RFI
ENSBTAG00000040199	POLR2H	Liver-RFI
ENSBTAG00000040569	NLRX1	Liver-RFI
ENSBTAG00000043546	ND6	Liver-RFI
ENSBTAG00000043553	GPX3	Liver-RFI
ENSBTAG00000043567	ENSBTAG00000043567	Liver-RFI
ENSBTAG00000043570	ENSBTAG00000043570	Liver-RFI
ENSBTAG00000043953	SPIB	Liver-RFI
ENSBTAG00000044126	SNTB1	Liver-RFI
ENSBTAG00000045588	ENSBTAG00000045588	Liver-RFI
ENSBTAG00000045880	ENSBTAG00000045880	Liver-RFI
ENSBTAG00000046177	IGFN1	Liver-RFI
ENSBTAG00000046189	RNASE13	Liver-RFI
ENSBTAG00000046547	CIDEA	Liver-RFI
ENSBTAG00000046668	ANG2	Liver-RFI
ENSBTAG00000046670	MLX	Liver-RFI
ENSBTAG00000046708	PDP2	Liver-RFI
ENSBTAG00000046768	IGFBP1	Liver-RFI
ENSBTAG00000046841	IRF2BP2	Liver-RFI
ENSBTAG00000047550	KIAA2026	Liver-RFI
ENSBTAG00000047752	OTUD1	Liver-RFI
ENSBTAG00000047833	AFM	Liver-RFI
ENSBTAG00000047874	PRPF38B	Liver-RFI
ENSBTAG00000048135	ENSBTAG00000048135	Liver-RFI
ENSBTAG00000048273	C6H4orf3	Liver-RFI
ENSBTAG00000048304	ENSBTAG00000048304	Liver-RFI
ENSBTAG00000048402	ENSBTAG00000048402	Liver-RFI
ENSBTAG00000048466	ENSBTAG00000048466	Liver-RFI
ENSBTAG00000048508	INHBA	Liver-RFI
ENSBTAG00000048608	5_8S_rRNA	Liver-RFI
ENSBTAG00000048707	ENSBTAG00000048707	Liver-RFI
ENSBTAG00000048770	ENSBTAG00000048770	Liver-RFI
ENSBTAG00000048796	ENSBTAG00000048796	Liver-RFI
ENSBTAG00000048856	C16H1orf115	Liver-RFI
ENSBTAG00000049098	ZNF496	Liver-RFI
ENSBTAG00000049120	ENSBTAG00000049120	Liver-RFI
ENSBTAG00000049220	ENSBTAG00000049220	Liver-RFI
ENSBTAG00000049223	SPTSSB	Liver-RFI
ENSBTAG00000049291	ENSBTAG00000049291	Liver-RFI
ENSBTAG00000049665	B3GNT9	Liver-RFI
ENSBTAG00000049733	ATXN7L1	Liver-RFI
ENSBTAG00000049941	ENSBTAG00000049941	Liver-RFI
ENSBTAG00000050273	ENSBTAG00000050273	Liver-RFI
ENSBTAG00000050417	ENSBTAG00000050417	Liver-RFI
ENSBTAG00000050473	PRR16	Liver-RFI
ENSBTAG00000050482	ZNF148	Liver-RFI
ENSBTAG00000050510	ENSBTAG00000050510	Liver-RFI
ENSBTAG00000050515	ENSBTAG00000050515	Liver-RFI
ENSBTAG00000050562	ENSBTAG00000050562	Liver-RFI
ENSBTAG00000050852	CXCL9	Liver-RFI
ENSBTAG00000050933	SHISA4	Liver-RFI
ENSBTAG00000051169	ERICH2	Liver-RFI
ENSBTAG00000051239	ENSBTAG00000051239	Liver-RFI
ENSBTAG00000051267	CRADD	Liver-RFI
ENSBTAG00000051600	ENSBTAG00000051600	Liver-RFI
ENSBTAG00000051947	PTMA	Liver-RFI
ENSBTAG00000052100	ENSBTAG00000052100	Liver-RFI
ENSBTAG00000052394	ENSBTAG00000052394	Liver-RFI
ENSBTAG00000052397	ENSBTAG00000052397	Liver-RFI
ENSBTAG00000052606	TRIM5	Liver-RFI
ENSBTAG00000052709	ENSBTAG00000052709	Liver-RFI
ENSBTAG00000053223	CTDSPL	Liver-RFI
ENSBTAG00000053478	ENSBTAG00000053478	Liver-RFI
ENSBTAG00000053951	SPX	Liver-RFI
ENSBTAG00000054059	MYCL	Liver-RFI
ENSBTAG00000054199	COA4	Liver-RFI
ENSBTAG00000054239	ENSBTAG00000054239	Liver-RFI
ENSBTAG00000054697	ENSBTAG00000054697	Liver-RFI
ENSBTAG00000054731	ENSBTAG00000054731	Liver-RFI
ENSBTAG00000054751	ENSBTAG00000054751	Liver-RFI
ENSBTAG00000055078	ENSBTAG00000055078	Liver-RFI
ENSBTAG00000055158	TP53INP1	Liver-RFI
ENSBTAG00000055240	ENSBTAG00000055240	Liver-RFI
ENSBTAG00000000057	THBS3	Liver-Diet
ENSBTAG00000000090	SEC31B	Liver-Diet
ENSBTAG00000000115	VPS54	Liver-Diet
ENSBTAG00000000139	KMT5A	Liver-Diet
ENSBTAG00000000181	SUSD3	Liver-Diet
ENSBTAG00000000205	MMD	Liver-Diet
ENSBTAG00000000240	AKAP7	Liver-Diet
ENSBTAG00000000313	NUDT13	Liver-Diet
ENSBTAG00000000387	NICN1	Liver-Diet
ENSBTAG00000000446	ATP11A	Liver-Diet
ENSBTAG00000000483	HYAL1	Liver-Diet
ENSBTAG00000000540	RNF112	Liver-Diet
ENSBTAG00000000569	HES1	Liver-Diet
ENSBTAG00000000603	JAM2	Liver-Diet
ENSBTAG00000000604	GPNMB	Liver-Diet
ENSBTAG00000000621	CATSPERG	Liver-Diet
ENSBTAG00000000658	WDR97	Liver-Diet
ENSBTAG00000000671	PARP3	Liver-Diet
ENSBTAG00000000764	GIPC1	Liver-Diet
ENSBTAG00000000831	CTNS	Liver-Diet
ENSBTAG00000000943	ZNF286A	Liver-Diet
ENSBTAG00000000987	OTOG	Liver-Diet
ENSBTAG00000000993	N4BP2L1	Liver-Diet
ENSBTAG00000001002	TCF7	Liver-Diet
ENSBTAG00000001123	SNRNP48	Liver-Diet
ENSBTAG00000001153	TLE2	Liver-Diet
ENSBTAG00000001160	GMEB1	Liver-Diet
ENSBTAG00000001178	USPL1	Liver-Diet
ENSBTAG00000001179	TEP1	Liver-Diet
ENSBTAG00000001254	ANKRD46	Liver-Diet
ENSBTAG00000001320	VPS16	Liver-Diet
ENSBTAG00000001335	GHR	Liver-Diet
ENSBTAG00000001410	GRAMD1B	Liver-Diet
ENSBTAG00000001511	BCL6	Liver-Diet
ENSBTAG00000001514	ASB11	Liver-Diet
ENSBTAG00000001585	WIPF1	Liver-Diet
ENSBTAG00000001609	MAP2K6	Liver-Diet
ENSBTAG00000001626	CTPS1	Liver-Diet
ENSBTAG00000001634	PHF1	Liver-Diet
ENSBTAG00000001656	TMEM254	Liver-Diet
ENSBTAG00000001702	TMEM107	Liver-Diet
ENSBTAG00000001796	CATSPERD	Liver-Diet
ENSBTAG00000001807	AKAP8	Liver-Diet
ENSBTAG00000001881	SLC10A1	Liver-Diet
ENSBTAG00000001890	RUBCN	Liver-Diet
ENSBTAG00000001956	HINT3	Liver-Diet
ENSBTAG00000001962	MRPS27	Liver-Diet
ENSBTAG00000001992	CYP51A1	Liver-Diet
ENSBTAG00000002055	ZFP28	Liver-Diet
ENSBTAG00000002082	MARCKS	Liver-Diet
ENSBTAG00000002126	PFKFB2	Liver-Diet
ENSBTAG00000002178	PPL	Liver-Diet
ENSBTAG00000002255	BHMT	Liver-Diet
ENSBTAG00000002275	PTP4A1	Liver-Diet
ENSBTAG00000002340	STEAP4	Liver-Diet
ENSBTAG00000002362	APOLD1	Liver-Diet
ENSBTAG00000002368	TULP2	Liver-Diet
ENSBTAG00000002412	CYB5B	Liver-Diet
ENSBTAG00000002428	PPA2	Liver-Diet
ENSBTAG00000002490	CHPT1	Liver-Diet
ENSBTAG00000002559	MIOX	Liver-Diet
ENSBTAG00000002561	CCDC120	Liver-Diet
ENSBTAG00000002626	ARHGAP6	Liver-Diet
ENSBTAG00000002699	KIT	Liver-Diet
ENSBTAG00000002767	GNB4	Liver-Diet
ENSBTAG00000002854	TMEM63A	Liver-Diet
ENSBTAG00000002863	ACAA2	Liver-Diet
ENSBTAG00000002953	TXN	Liver-Diet
ENSBTAG00000003020	SSC4D	Liver-Diet
ENSBTAG00000003049	MICALL2	Liver-Diet
ENSBTAG00000003068	MSMO1	Liver-Diet
ENSBTAG00000003083	SLC50A1	Liver-Diet
ENSBTAG00000003261	AURKC	Liver-Diet
ENSBTAG00000003282	SLCO1A2	Liver-Diet
ENSBTAG00000003325	SNRK	Liver-Diet
ENSBTAG00000003457	ATF5	Liver-Diet
ENSBTAG00000003490	ELMO1	Liver-Diet
ENSBTAG00000003499	ENPP4	Liver-Diet
ENSBTAG00000003514	HSF4	Liver-Diet
ENSBTAG00000003566	ARFIP2	Liver-Diet
ENSBTAG00000003711	EPAS1	Liver-Diet
ENSBTAG00000003801	MBD1	Liver-Diet
ENSBTAG00000003806	ECM1	Liver-Diet
ENSBTAG00000003819	STK36	Liver-Diet
ENSBTAG00000003901	DNMT3B	Liver-Diet
ENSBTAG00000003928	ATG16L1	Liver-Diet
ENSBTAG00000003943	TTC39B	Liver-Diet
ENSBTAG00000003958	TMEM220	Liver-Diet
ENSBTAG00000003959	ARHGAP24	Liver-Diet
ENSBTAG00000003971	E2F1	Liver-Diet
ENSBTAG00000004075	IDI1	Liver-Diet
ENSBTAG00000004118	ALAS1	Liver-Diet
ENSBTAG00000004131	RAP2C	Liver-Diet
ENSBTAG00000004200	GTPBP3	Liver-Diet
ENSBTAG00000004231	GPM6A	Liver-Diet
ENSBTAG00000004256	ODC1	Liver-Diet
ENSBTAG00000004303	SLC27A2	Liver-Diet
ENSBTAG00000004305	RGS16	Liver-Diet
ENSBTAG00000004347	ADGRF5	Liver-Diet
ENSBTAG00000004376	PAN2	Liver-Diet
ENSBTAG00000004380	STAT2	Liver-Diet
ENSBTAG00000004414	SLC30A10	Liver-Diet
ENSBTAG00000004440	SLC15A1	Liver-Diet
ENSBTAG00000004497	KANSL3	Liver-Diet
ENSBTAG00000004511	VAV2	Liver-Diet
ENSBTAG00000004659	COQ10B	Liver-Diet
ENSBTAG00000004873	CCNL2	Liver-Diet
ENSBTAG00000004979	MRS2	Liver-Diet
ENSBTAG00000005111	BMP2	Liver-Diet
ENSBTAG00000005119	PSMD1	Liver-Diet
ENSBTAG00000005244	RASL11A	Liver-Diet
ENSBTAG00000005260	SPP1	Liver-Diet
ENSBTAG00000005339	VEGFA	Liver-Diet
ENSBTAG00000005464	ADCY6	Liver-Diet
ENSBTAG00000005498	SQLE	Liver-Diet
ENSBTAG00000005557	AFDN	Liver-Diet
ENSBTAG00000005586	GATM	Liver-Diet
ENSBTAG00000005589	STK19	Liver-Diet
ENSBTAG00000005668	SLC39A8	Liver-Diet
ENSBTAG00000005691	FGF2	Liver-Diet
ENSBTAG00000005694	TMED10	Liver-Diet
ENSBTAG00000005724	SYTL4	Liver-Diet
ENSBTAG00000005785	DPY19L1	Liver-Diet
ENSBTAG00000005838	ULK3	Liver-Diet
ENSBTAG00000005842	ABCC10	Liver-Diet
ENSBTAG00000005928	MINPP1	Liver-Diet
ENSBTAG00000005963	MAT1A	Liver-Diet
ENSBTAG00000005976	HSD17B7	Liver-Diet
ENSBTAG00000006063	TMEM230	Liver-Diet
ENSBTAG00000006066	CDS2	Liver-Diet
ENSBTAG00000006124	MAU2	Liver-Diet
ENSBTAG00000006158	DZIP3	Liver-Diet
ENSBTAG00000006160	SUOX	Liver-Diet
ENSBTAG00000006189	ACTG1	Liver-Diet
ENSBTAG00000006202	ST13	Liver-Diet
ENSBTAG00000006212	GTF2IRD1	Liver-Diet
ENSBTAG00000006307	HSD17B11	Liver-Diet
ENSBTAG00000006349	EXTL1	Liver-Diet
ENSBTAG00000006350	SLC22A7	Liver-Diet
ENSBTAG00000006404	CENPT	Liver-Diet
ENSBTAG00000006420	BMPR2	Liver-Diet
ENSBTAG00000006439	DOCK11	Liver-Diet
ENSBTAG00000006472	GPR143	Liver-Diet
ENSBTAG00000006491	AGL	Liver-Diet
ENSBTAG00000006550	GABARAPL2	Liver-Diet
ENSBTAG00000006561	RASGEF1B	Liver-Diet
ENSBTAG00000006588	CBY1	Liver-Diet
ENSBTAG00000006599	INHBE	Liver-Diet
ENSBTAG00000006608	GGT5	Liver-Diet
ENSBTAG00000006676	FIBIN	Liver-Diet
ENSBTAG00000006688	RPS6KL1	Liver-Diet
ENSBTAG00000006732	NRCAM	Liver-Diet
ENSBTAG00000006755	C15H11orf58	Liver-Diet
ENSBTAG00000006816	ABHD17B	Liver-Diet
ENSBTAG00000006862	MEIS3	Liver-Diet
ENSBTAG00000006884	PABPN1	Liver-Diet
ENSBTAG00000006934	CYP11A1	Liver-Diet
ENSBTAG00000006937	ABCA10	Liver-Diet
ENSBTAG00000006941	ATAT1	Liver-Diet
ENSBTAG00000006955	CPNE1	Liver-Diet
ENSBTAG00000007071	RAI14	Liver-Diet
ENSBTAG00000007102	GTSE1	Liver-Diet
ENSBTAG00000007115	GSR	Liver-Diet
ENSBTAG00000007202	EI24	Liver-Diet
ENSBTAG00000007256	DYRK2	Liver-Diet
ENSBTAG00000007304	CLK3	Liver-Diet
ENSBTAG00000007312	CD209	Liver-Diet
ENSBTAG00000007334	NFKBID	Liver-Diet
ENSBTAG00000007374	LHFPL2	Liver-Diet
ENSBTAG00000007388	ZC3H12D	Liver-Diet
ENSBTAG00000007399	LAMP2	Liver-Diet
ENSBTAG00000007429	SPNS2	Liver-Diet
ENSBTAG00000007439	TENM4	Liver-Diet
ENSBTAG00000007494	SMARCA2	Liver-Diet
ENSBTAG00000007540	GLUD1	Liver-Diet
ENSBTAG00000007629	THAP1	Liver-Diet
ENSBTAG00000007719	MFSD6	Liver-Diet
ENSBTAG00000007804	RILPL2	Liver-Diet
ENSBTAG00000007844	CETN2	Liver-Diet
ENSBTAG00000007890	SEC14L5	Liver-Diet
ENSBTAG00000008079	NRBP2	Liver-Diet
ENSBTAG00000008097	WNT2	Liver-Diet
ENSBTAG00000008103	ALDH1A1	Liver-Diet
ENSBTAG00000008109	TMEM97	Liver-Diet
ENSBTAG00000008114	CD99	Liver-Diet
ENSBTAG00000008122	GNG5	Liver-Diet
ENSBTAG00000008143	STK17A	Liver-Diet
ENSBTAG00000008259	ACOD1	Liver-Diet
ENSBTAG00000008283	FLI1	Liver-Diet
ENSBTAG00000008341	ARSB	Liver-Diet
ENSBTAG00000008353	CDKN1A	Liver-Diet
ENSBTAG00000008386	CLPX	Liver-Diet
ENSBTAG00000008401	PFKFB3	Liver-Diet
ENSBTAG00000008483	CALCRL	Liver-Diet
ENSBTAG00000008492	ZMYM3	Liver-Diet
ENSBTAG00000008499	TROAP	Liver-Diet
ENSBTAG00000008530	SLC36A4	Liver-Diet
ENSBTAG00000008564	ENSBTAG00000008564	Liver-Diet
ENSBTAG00000008575	CGNL1	Liver-Diet
ENSBTAG00000008577	GRSF1	Liver-Diet
ENSBTAG00000008596	PRICKLE1	Liver-Diet
ENSBTAG00000008654	HOOK2	Liver-Diet
ENSBTAG00000008696	FAM120A	Liver-Diet
ENSBTAG00000008705	CABLES1	Liver-Diet
ENSBTAG00000008719	PRKCD	Liver-Diet
ENSBTAG00000008733	MAGED1	Liver-Diet
ENSBTAG00000008737	DR1	Liver-Diet
ENSBTAG00000008739	SAMD11	Liver-Diet
ENSBTAG00000008756	ELF3	Liver-Diet
ENSBTAG00000008792	RNASE6	Liver-Diet
ENSBTAG00000008808	CCDC17	Liver-Diet
ENSBTAG00000008817	LAMA4	Liver-Diet
ENSBTAG00000008839	AMER1	Liver-Diet
ENSBTAG00000008881	PURA	Liver-Diet
ENSBTAG00000008931	CREG1	Liver-Diet
ENSBTAG00000008966	TSPAN7	Liver-Diet
ENSBTAG00000008967	RAP1B	Liver-Diet
ENSBTAG00000008981	USP49	Liver-Diet
ENSBTAG00000009020	CRIM1	Liver-Diet
ENSBTAG00000009087	GNG10	Liver-Diet
ENSBTAG00000009152	ZNF391	Liver-Diet
ENSBTAG00000009156	CAMK2N1	Liver-Diet
ENSBTAG00000009174	HSD17B14	Liver-Diet
ENSBTAG00000009177	PLEKHA4	Liver-Diet
ENSBTAG00000009231	NSDHL	Liver-Diet
ENSBTAG00000009245	PPP2CB	Liver-Diet
ENSBTAG00000009287	EBP	Liver-Diet
ENSBTAG00000009391	ADPRH	Liver-Diet
ENSBTAG00000009488	NXF1	Liver-Diet
ENSBTAG00000009569	DOCK6	Liver-Diet
ENSBTAG00000009698	ABCD3	Liver-Diet
ENSBTAG00000009725	AOX1	Liver-Diet
ENSBTAG00000009733	FBP1	Liver-Diet
ENSBTAG00000009736	CDC42BPG	Liver-Diet
ENSBTAG00000009761	ACTR2	Liver-Diet
ENSBTAG00000009784	RAB32	Liver-Diet
ENSBTAG00000009826	GPD1L	Liver-Diet
ENSBTAG00000009862	CCDC198	Liver-Diet
ENSBTAG00000009963	MORC2	Liver-Diet
ENSBTAG00000009966	XRCC3	Liver-Diet
ENSBTAG00000009983	KIF23	Liver-Diet
ENSBTAG00000010136	CMAS	Liver-Diet
ENSBTAG00000010138	SEMA3B	Liver-Diet
ENSBTAG00000010161	CCL21	Liver-Diet
ENSBTAG00000010176	ILKAP	Liver-Diet
ENSBTAG00000010387	MINDY3	Liver-Diet
ENSBTAG00000010439	AKAP8L	Liver-Diet
ENSBTAG00000010477	TTC21A	Liver-Diet
ENSBTAG00000010519	NEURL4	Liver-Diet
ENSBTAG00000010689	NRG2	Liver-Diet
ENSBTAG00000010709	DLAT	Liver-Diet
ENSBTAG00000010812	P2RX4	Liver-Diet
ENSBTAG00000010818	AEBP2	Liver-Diet
ENSBTAG00000010948	CLIC2	Liver-Diet
ENSBTAG00000010956	SCARB2	Liver-Diet
ENSBTAG00000010976	KANK1	Liver-Diet
ENSBTAG00000011076	KCNN2	Liver-Diet
ENSBTAG00000011095	FAR2	Liver-Diet
ENSBTAG00000011100	CTSC	Liver-Diet
ENSBTAG00000011202	CARD19	Liver-Diet
ENSBTAG00000011225	TMX1	Liver-Diet
ENSBTAG00000011317	GOLGA2	Liver-Diet
ENSBTAG00000011334	NADK2	Liver-Diet
ENSBTAG00000011338	NREP	Liver-Diet
ENSBTAG00000011423	SERPINI2	Liver-Diet
ENSBTAG00000011451	RTN1	Liver-Diet
ENSBTAG00000011456	NT5C3B	Liver-Diet
ENSBTAG00000011483	SCARF1	Liver-Diet
ENSBTAG00000011723	GRIK5	Liver-Diet
ENSBTAG00000011770	TJP2	Liver-Diet
ENSBTAG00000011793	FDX1	Liver-Diet
ENSBTAG00000011824	OGN	Liver-Diet
ENSBTAG00000011839	HMGCS1	Liver-Diet
ENSBTAG00000011957	CREBL2	Liver-Diet
ENSBTAG00000011970	FNIP2	Liver-Diet
ENSBTAG00000011984	RSKR	Liver-Diet
ENSBTAG00000011986	PLSCR4	Liver-Diet
ENSBTAG00000012007	SOCS2	Liver-Diet
ENSBTAG00000012012	CYB5A	Liver-Diet
ENSBTAG00000012082	TNFRSF12A	Liver-Diet
ENSBTAG00000012126	PNPLA7	Liver-Diet
ENSBTAG00000012170	UBL3	Liver-Diet
ENSBTAG00000012212	CYP26B1	Liver-Diet
ENSBTAG00000012263	ASAP3	Liver-Diet
ENSBTAG00000012302	RTN4RL1	Liver-Diet
ENSBTAG00000012321	ZFAND6	Liver-Diet
ENSBTAG00000012353	ZNF34	Liver-Diet
ENSBTAG00000012355	RNF220	Liver-Diet
ENSBTAG00000012432	FDFT1	Liver-Diet
ENSBTAG00000012657	ZSWIM8	Liver-Diet
ENSBTAG00000012664	NDST2	Liver-Diet
ENSBTAG00000012675	MYO19	Liver-Diet
ENSBTAG00000012724	AJUBA	Liver-Diet
ENSBTAG00000012757	GCNT1	Liver-Diet
ENSBTAG00000012851	SLC5A1	Liver-Diet
ENSBTAG00000012854	GSDMB	Liver-Diet
ENSBTAG00000012941	IFT46	Liver-Diet
ENSBTAG00000012998	NAA30	Liver-Diet
ENSBTAG00000013045	DKC1	Liver-Diet
ENSBTAG00000013116	PLCB4	Liver-Diet
ENSBTAG00000013148	CLDN1	Liver-Diet
ENSBTAG00000013187	DLG5	Liver-Diet
ENSBTAG00000013254	XPO1	Liver-Diet
ENSBTAG00000013288	SUGP2	Liver-Diet
ENSBTAG00000013311	GSPT2	Liver-Diet
ENSBTAG00000013343	FTL	Liver-Diet
ENSBTAG00000013392	PLD2	Liver-Diet
ENSBTAG00000013436	HAUS5	Liver-Diet
ENSBTAG00000013452	AQP9	Liver-Diet
ENSBTAG00000013555	ACVR1B	Liver-Diet
ENSBTAG00000013629	GET1	Liver-Diet
ENSBTAG00000013697	CLASRP	Liver-Diet
ENSBTAG00000013774	CCDC9B	Liver-Diet
ENSBTAG00000013813	KLHL17	Liver-Diet
ENSBTAG00000013821	RIOK1	Liver-Diet
ENSBTAG00000013824	WWC3	Liver-Diet
ENSBTAG00000014024	POMP	Liver-Diet
ENSBTAG00000014044	VEZT	Liver-Diet
ENSBTAG00000014270	UNC5B	Liver-Diet
ENSBTAG00000014393	CLK2	Liver-Diet
ENSBTAG00000014405	OSBPL6	Liver-Diet
ENSBTAG00000014461	ANAPC13	Liver-Diet
ENSBTAG00000014517	KLB	Liver-Diet
ENSBTAG00000014536	SFXN1	Liver-Diet
ENSBTAG00000014603	VAMP1	Liver-Diet
ENSBTAG00000014730	NCAPD2	Liver-Diet
ENSBTAG00000014758	WIF1	Liver-Diet
ENSBTAG00000014944	TBXA2R	Liver-Diet
ENSBTAG00000014971	SEC61G	Liver-Diet
ENSBTAG00000015011	TRAPPC14	Liver-Diet
ENSBTAG00000015200	L2HGDH	Liver-Diet
ENSBTAG00000015202	DMAC2L	Liver-Diet
ENSBTAG00000015230	PLA2G12A	Liver-Diet
ENSBTAG00000015249	B4GALT1	Liver-Diet
ENSBTAG00000015251	ENSBTAG00000015251	Liver-Diet
ENSBTAG00000015263	CPSF7	Liver-Diet
ENSBTAG00000015415	UNC80	Liver-Diet
ENSBTAG00000015419	ARHGEF37	Liver-Diet
ENSBTAG00000015428	TMEM170A	Liver-Diet
ENSBTAG00000015450	CPEB3	Liver-Diet
ENSBTAG00000015474	SRSF11	Liver-Diet
ENSBTAG00000015478	SRD5A1	Liver-Diet
ENSBTAG00000015535	NEK8	Liver-Diet
ENSBTAG00000015607	ERMP1	Liver-Diet
ENSBTAG00000015738	GIGYF1	Liver-Diet
ENSBTAG00000015769	VSIG4	Liver-Diet
ENSBTAG00000015776	MFSD14A	Liver-Diet
ENSBTAG00000015780	RCN2	Liver-Diet
ENSBTAG00000015817	ELK1	Liver-Diet
ENSBTAG00000016060	CREM	Liver-Diet
ENSBTAG00000016092	SPATS2L	Liver-Diet
ENSBTAG00000016164	LMBRD1	Liver-Diet
ENSBTAG00000016197	PHLDB1	Liver-Diet
ENSBTAG00000016257	ZNF74	Liver-Diet
ENSBTAG00000016266	SDHD	Liver-Diet
ENSBTAG00000016365	ABCG5	Liver-Diet
ENSBTAG00000016366	ABCG8	Liver-Diet
ENSBTAG00000016448	ZBTB40	Liver-Diet
ENSBTAG00000016589	PRPF40B	Liver-Diet
ENSBTAG00000016599	MRPL53	Liver-Diet
ENSBTAG00000016622	TCAIM	Liver-Diet
ENSBTAG00000016720	RAB1A	Liver-Diet
ENSBTAG00000016733	NOL9	Liver-Diet
ENSBTAG00000016805	SGMS2	Liver-Diet
ENSBTAG00000016936	MISP3	Liver-Diet
ENSBTAG00000016937	C7H19orf67	Liver-Diet
ENSBTAG00000016963	ADAMTS6	Liver-Diet
ENSBTAG00000017043	CMKLR2	Liver-Diet
ENSBTAG00000017115	TMEM41A	Liver-Diet
ENSBTAG00000017151	SH3TC2	Liver-Diet
ENSBTAG00000017160	TBC1D7	Liver-Diet
ENSBTAG00000017167	LRAT	Liver-Diet
ENSBTAG00000017200	RHOJ	Liver-Diet
ENSBTAG00000017279	VAPA	Liver-Diet
ENSBTAG00000017376	GALNT5	Liver-Diet
ENSBTAG00000017395	CERS5	Liver-Diet
ENSBTAG00000017402	OSBPL2	Liver-Diet
ENSBTAG00000017452	RCAN3	Liver-Diet
ENSBTAG00000017490	PLD1	Liver-Diet
ENSBTAG00000017493	JADE1	Liver-Diet
ENSBTAG00000017517	ZNF236	Liver-Diet
ENSBTAG00000017580	RFX5	Liver-Diet
ENSBTAG00000017753	APP	Liver-Diet
ENSBTAG00000017801	ATP6AP2	Liver-Diet
ENSBTAG00000017803	RAB14	Liver-Diet
ENSBTAG00000017826	SCLY	Liver-Diet
ENSBTAG00000017850	ARHGEF6	Liver-Diet
ENSBTAG00000017894	CAD	Liver-Diet
ENSBTAG00000017905	WDR91	Liver-Diet
ENSBTAG00000017932	CENATAC	Liver-Diet
ENSBTAG00000017967	PTGES3	Liver-Diet
ENSBTAG00000017983	PRELID3A	Liver-Diet
ENSBTAG00000017994	MAX	Liver-Diet
ENSBTAG00000018002	DTX3	Liver-Diet
ENSBTAG00000018007	NR2F2	Liver-Diet
ENSBTAG00000018054	FABP1	Liver-Diet
ENSBTAG00000018103	HMGB1	Liver-Diet
ENSBTAG00000018142	DTL	Liver-Diet
ENSBTAG00000018254	CDKN1B	Liver-Diet
ENSBTAG00000018280	SLC28A3	Liver-Diet
ENSBTAG00000018289	TMEM150A	Liver-Diet
ENSBTAG00000018294	DNASE1L3	Liver-Diet
ENSBTAG00000018317	PPP2R2A	Liver-Diet
ENSBTAG00000018322	SEC24A	Liver-Diet
ENSBTAG00000018332	PPTC7	Liver-Diet
ENSBTAG00000018373	DPYSL2	Liver-Diet
ENSBTAG00000018456	ZNF7	Liver-Diet
ENSBTAG00000018474	IL6R	Liver-Diet
ENSBTAG00000018497	CAVIN2	Liver-Diet
ENSBTAG00000018557	YTHDF3	Liver-Diet
ENSBTAG00000018625	ZNF263	Liver-Diet
ENSBTAG00000018646	ATP6V1B2	Liver-Diet
ENSBTAG00000018667	RCL1	Liver-Diet
ENSBTAG00000018706	PCTP	Liver-Diet
ENSBTAG00000018761	SLC35F6	Liver-Diet
ENSBTAG00000018773	RND1	Liver-Diet
ENSBTAG00000018801	SNX3	Liver-Diet
ENSBTAG00000018831	DAO	Liver-Diet
ENSBTAG00000018843	SERPINA1	Liver-Diet
ENSBTAG00000018854	SOD1	Liver-Diet
ENSBTAG00000018868	METTL9	Liver-Diet
ENSBTAG00000018926	LEAP2	Liver-Diet
ENSBTAG00000019099	SLC25A37	Liver-Diet
ENSBTAG00000019197	TASOR2	Liver-Diet
ENSBTAG00000019218	ATP6V0A1	Liver-Diet
ENSBTAG00000019219	SH2B1	Liver-Diet
ENSBTAG00000019231	MAIP1	Liver-Diet
ENSBTAG00000019246	SC5D	Liver-Diet
ENSBTAG00000019402	CFAP100	Liver-Diet
ENSBTAG00000019448	CLDN7	Liver-Diet
ENSBTAG00000019500	CNIH1	Liver-Diet
ENSBTAG00000019577	ACKR4	Liver-Diet
ENSBTAG00000019645	TFDP1	Liver-Diet
ENSBTAG00000019767	MIER2	Liver-Diet
ENSBTAG00000019866	NRP1	Liver-Diet
ENSBTAG00000019954	ABHD2	Liver-Diet
ENSBTAG00000019975	IL7R	Liver-Diet
ENSBTAG00000020014	CEP104	Liver-Diet
ENSBTAG00000020023	MTHFS	Liver-Diet
ENSBTAG00000020084	LONRF1	Liver-Diet
ENSBTAG00000020097	PERP	Liver-Diet
ENSBTAG00000020148	TEK	Liver-Diet
ENSBTAG00000020199	F2R	Liver-Diet
ENSBTAG00000020279	ALG9	Liver-Diet
ENSBTAG00000020352	PAQR5	Liver-Diet
ENSBTAG00000020459	TIMELESS	Liver-Diet
ENSBTAG00000020527	IDH1	Liver-Diet
ENSBTAG00000020657	FAT1	Liver-Diet
ENSBTAG00000020704	RAMP3	Liver-Diet
ENSBTAG00000020723	ENSBTAG00000020723	Liver-Diet
ENSBTAG00000020729	DHRS7	Liver-Diet
ENSBTAG00000020758	MAP3K12	Liver-Diet
ENSBTAG00000020819	YY1	Liver-Diet
ENSBTAG00000020844	PGAP4	Liver-Diet
ENSBTAG00000020935	HIF1A	Liver-Diet
ENSBTAG00000020936	NOD2	Liver-Diet
ENSBTAG00000020959	SET	Liver-Diet
ENSBTAG00000020975	SYNGAP1	Liver-Diet
ENSBTAG00000020990	P2RY14	Liver-Diet
ENSBTAG00000021025	P3H2	Liver-Diet
ENSBTAG00000021115	ZNF692	Liver-Diet
ENSBTAG00000021118	CYP26A1	Liver-Diet
ENSBTAG00000021214	FBXL5	Liver-Diet
ENSBTAG00000021468	MED24	Liver-Diet
ENSBTAG00000021483	OLFML1	Liver-Diet
ENSBTAG00000021516	GSTA1	Liver-Diet
ENSBTAG00000021519	CAMLG	Liver-Diet
ENSBTAG00000021543	MDFIC	Liver-Diet
ENSBTAG00000021602	CTTNBP2NL	Liver-Diet
ENSBTAG00000021703	MED12L	Liver-Diet
ENSBTAG00000021723	EME1	Liver-Diet
ENSBTAG00000021725	PCID2	Liver-Diet
ENSBTAG00000021768	CCNG2	Liver-Diet
ENSBTAG00000021859	PDSS2	Liver-Diet
ENSBTAG00000021986	MAPK1IP1L	Liver-Diet
ENSBTAG00000022329	SLCO1B3	Liver-Diet
ENSBTAG00000022449	SCD5	Liver-Diet
ENSBTAG00000022564	AKR1C4	Liver-Diet
ENSBTAG00000023529	SPEF2	Liver-Diet
ENSBTAG00000023549	CYP2C19	Liver-Diet
ENSBTAG00000023551	MOB3C	Liver-Diet
ENSBTAG00000023666	ENSBTAG00000023666	Liver-Diet
ENSBTAG00000023939	ENSBTAG00000023939	Liver-Diet
ENSBTAG00000024255	UOX	Liver-Diet
ENSBTAG00000024561	H3-3A	Liver-Diet
ENSBTAG00000024726	HJURP	Liver-Diet
ENSBTAG00000025258	ENSBTAG00000025258	Liver-Diet
ENSBTAG00000025425	RAB24	Liver-Diet
ENSBTAG00000025564	RPL36AL	Liver-Diet
ENSBTAG00000025756	ENSBTAG00000025756	Liver-Diet
ENSBTAG00000025760	ENSBTAG00000025760	Liver-Diet
ENSBTAG00000026461	CACNA1H	Liver-Diet
ENSBTAG00000026748	GULO	Liver-Diet
ENSBTAG00000027173	CHP1	Liver-Diet
ENSBTAG00000027764	EID1	Liver-Diet
ENSBTAG00000027924	SNX18	Liver-Diet
ENSBTAG00000029828	ENSBTAG00000029828	Liver-Diet
ENSBTAG00000030168	MIF4GD	Liver-Diet
ENSBTAG00000030175	FBF1	Liver-Diet
ENSBTAG00000030247	NSMF	Liver-Diet
ENSBTAG00000030563	PRRG2	Liver-Diet
ENSBTAG00000030567	ODF2	Liver-Diet
ENSBTAG00000030882	ENSBTAG00000030882	Liver-Diet
ENSBTAG00000031295	HSDL2	Liver-Diet
ENSBTAG00000031551	PRSS53	Liver-Diet
ENSBTAG00000031564	GNL3L	Liver-Diet
ENSBTAG00000031715	PCMTD2	Liver-Diet
ENSBTAG00000031747	HMGN4	Liver-Diet
ENSBTAG00000031765	CFAP119	Liver-Diet
ENSBTAG00000031778	H2BC5	Liver-Diet
ENSBTAG00000031919	SLC35E3	Liver-Diet
ENSBTAG00000032051	SULT1C4	Liver-Diet
ENSBTAG00000032083	DHX33	Liver-Diet
ENSBTAG00000032588	TMEM150C	Liver-Diet
ENSBTAG00000032996	P4HA1	Liver-Diet
ENSBTAG00000033080	RPL15	Liver-Diet
ENSBTAG00000033221	CCDC152	Liver-Diet
ENSBTAG00000033412	B3GLCT	Liver-Diet
ENSBTAG00000034106	CYP8B1	Liver-Diet
ENSBTAG00000034139	ADH4	Liver-Diet
ENSBTAG00000035662	CAMK4	Liver-Diet
ENSBTAG00000036028	BEX2	Liver-Diet
ENSBTAG00000037508	EBF1	Liver-Diet
ENSBTAG00000037566	ZNF500	Liver-Diet
ENSBTAG00000038195	CD302	Liver-Diet
ENSBTAG00000038428	RELB	Liver-Diet
ENSBTAG00000038889	RILP	Liver-Diet
ENSBTAG00000038962	SLC6A11	Liver-Diet
ENSBTAG00000038970	ZBTB14	Liver-Diet
ENSBTAG00000038979	TMEM167B	Liver-Diet
ENSBTAG00000038981	ENSBTAG00000038981	Liver-Diet
ENSBTAG00000039050	P2RY2	Liver-Diet
ENSBTAG00000039196	ENSBTAG00000039196	Liver-Diet
ENSBTAG00000039343	ZBTB34	Liver-Diet
ENSBTAG00000039529	BTBD19	Liver-Diet
ENSBTAG00000039591	TMEM167A	Liver-Diet
ENSBTAG00000039740	LY6G5B	Liver-Diet
ENSBTAG00000039772	HTR2B	Liver-Diet
ENSBTAG00000039803	MYO7B	Liver-Diet
ENSBTAG00000039886	ENSBTAG00000039886	Liver-Diet
ENSBTAG00000040295	CHCHD2	Liver-Diet
ENSBTAG00000040333	QDPR	Liver-Diet
ENSBTAG00000043545	ENSBTAG00000043545	Liver-Diet
ENSBTAG00000043546	ND6	Liver-Diet
ENSBTAG00000043567	ENSBTAG00000043567	Liver-Diet
ENSBTAG00000043570	ENSBTAG00000043570	Liver-Diet
ENSBTAG00000043582	ENSBTAG00000043582	Liver-Diet
ENSBTAG00000043958	TMEM33	Liver-Diet
ENSBTAG00000044078	TESC	Liver-Diet
ENSBTAG00000044097	KLF7	Liver-Diet
ENSBTAG00000044208	DUSP4	Liver-Diet
ENSBTAG00000045892	ENSBTAG00000045892	Liver-Diet
ENSBTAG00000045904	PIM3	Liver-Diet
ENSBTAG00000045931	MAGT1	Liver-Diet
ENSBTAG00000046160	SMIM13	Liver-Diet
ENSBTAG00000046218	KLF11	Liver-Diet
ENSBTAG00000046498	SUN1	Liver-Diet
ENSBTAG00000046773	MCOLN2	Liver-Diet
ENSBTAG00000047139	SPRING1	Liver-Diet
ENSBTAG00000047316	ENSBTAG00000047316	Liver-Diet
ENSBTAG00000047416	HEPH	Liver-Diet
ENSBTAG00000047426	LYPD6	Liver-Diet
ENSBTAG00000047441	ENSBTAG00000047441	Liver-Diet
ENSBTAG00000047600	ROS1	Liver-Diet
ENSBTAG00000047756	CNTROB	Liver-Diet
ENSBTAG00000047815	ENSBTAG00000047815	Liver-Diet
ENSBTAG00000047834	EFR3A	Liver-Diet
ENSBTAG00000047856	PAK2	Liver-Diet
ENSBTAG00000048353	ENSBTAG00000048353	Liver-Diet
ENSBTAG00000048366	SNPH	Liver-Diet
ENSBTAG00000048400	ENSBTAG00000048400	Liver-Diet
ENSBTAG00000048508	INHBA	Liver-Diet
ENSBTAG00000048526	L3MBTL1	Liver-Diet
ENSBTAG00000048782	ENSBTAG00000048782	Liver-Diet
ENSBTAG00000048800	ENSBTAG00000048800	Liver-Diet
ENSBTAG00000048876	FAM117B	Liver-Diet
ENSBTAG00000048999	TRIM6	Liver-Diet
ENSBTAG00000049105	ENSBTAG00000049105	Liver-Diet
ENSBTAG00000049120	ENSBTAG00000049120	Liver-Diet
ENSBTAG00000049397	CAV2	Liver-Diet
ENSBTAG00000049422	TIFA	Liver-Diet
ENSBTAG00000049434	ENSBTAG00000049434	Liver-Diet
ENSBTAG00000049436	ENSBTAG00000049436	Liver-Diet
ENSBTAG00000049571	CNOT6L	Liver-Diet
ENSBTAG00000049594	ENSBTAG00000049594	Liver-Diet
ENSBTAG00000049825	ENSBTAG00000049825	Liver-Diet
ENSBTAG00000049829	ENSBTAG00000049829	Liver-Diet
ENSBTAG00000049886	ENSBTAG00000049886	Liver-Diet
ENSBTAG00000050091	GCNT4	Liver-Diet
ENSBTAG00000050172	ENSBTAG00000050172	Liver-Diet
ENSBTAG00000050359	ENSBTAG00000050359	Liver-Diet
ENSBTAG00000050385	ENSBTAG00000050385	Liver-Diet
ENSBTAG00000050395	ENSBTAG00000050395	Liver-Diet
ENSBTAG00000050597	ENSBTAG00000050597	Liver-Diet
ENSBTAG00000050675	BOLA3	Liver-Diet
ENSBTAG00000050785	ENSBTAG00000050785	Liver-Diet
ENSBTAG00000051169	ERICH2	Liver-Diet
ENSBTAG00000051245	SOX4	Liver-Diet
ENSBTAG00000051713	ENSBTAG00000051713	Liver-Diet
ENSBTAG00000051904	ENSBTAG00000051904	Liver-Diet
ENSBTAG00000051924	ENSBTAG00000051924	Liver-Diet
ENSBTAG00000052016	ENSBTAG00000052016	Liver-Diet
ENSBTAG00000052094	ENSBTAG00000052094	Liver-Diet
ENSBTAG00000052255	TVP23A	Liver-Diet
ENSBTAG00000052310	EIF4EBP3	Liver-Diet
ENSBTAG00000052347	ENSBTAG00000052347	Liver-Diet
ENSBTAG00000052382	H2BC4	Liver-Diet
ENSBTAG00000052521	ENSBTAG00000052521	Liver-Diet
ENSBTAG00000052725	bta-mir-11997	Liver-Diet
ENSBTAG00000052735	ENSBTAG00000052735	Liver-Diet
ENSBTAG00000053007	ITPKB	Liver-Diet
ENSBTAG00000053066	ENSBTAG00000053066	Liver-Diet
ENSBTAG00000053131	ENSBTAG00000053131	Liver-Diet
ENSBTAG00000053161	ENSBTAG00000053161	Liver-Diet
ENSBTAG00000053551	ENSBTAG00000053551	Liver-Diet
ENSBTAG00000053598	RAB21	Liver-Diet
ENSBTAG00000053806	ENSBTAG00000053806	Liver-Diet
ENSBTAG00000053896	TOP1MT	Liver-Diet
ENSBTAG00000054085	SELENOP	Liver-Diet
ENSBTAG00000054127	ENSBTAG00000054127	Liver-Diet
ENSBTAG00000054278	M-SAA3.2	Liver-Diet
ENSBTAG00000054298	ENSBTAG00000054298	Liver-Diet
ENSBTAG00000054451	ENSBTAG00000054451	Liver-Diet
ENSBTAG00000054545	RNF11	Liver-Diet
ENSBTAG00000054728	ENSBTAG00000054728	Liver-Diet
ENSBTAG00000054926	ENSBTAG00000054926	Liver-Diet
ENSBTAG00000054964	ENSBTAG00000054964	Liver-Diet
ENSBTAG00000055014	SH3BGRL2	Liver-Diet
ENSBTAG00000055078	ENSBTAG00000055078	Liver-Diet
ENSBTAG00000000032	ABI3	Muscle-breed
ENSBTAG00000000085	CYP1A2	Muscle-breed
ENSBTAG00000000140	EPHX1	Muscle-breed
ENSBTAG00000000212	NADK	Muscle-breed
ENSBTAG00000000253	PTPRF	Muscle-breed
ENSBTAG00000000283	CSF1	Muscle-breed
ENSBTAG00000000286	PFKM	Muscle-breed
ENSBTAG00000000292	TCIRG1	Muscle-breed
ENSBTAG00000000315	ECD	Muscle-breed
ENSBTAG00000000371	DIS3L	Muscle-breed
ENSBTAG00000000432	ENSBTAG00000000432	Muscle-breed
ENSBTAG00000000442	RBP4	Muscle-breed
ENSBTAG00000000448	BDH1	Muscle-breed
ENSBTAG00000000522	AHSG	Muscle-breed
ENSBTAG00000000563	MYD88	Muscle-breed
ENSBTAG00000000570	RET	Muscle-breed
ENSBTAG00000000571	ARHGAP27	Muscle-breed
ENSBTAG00000000599	CCNI	Muscle-breed
ENSBTAG00000000601	COL11A2	Muscle-breed
ENSBTAG00000000711	NDRG1	Muscle-breed
ENSBTAG00000000897	IQGAP2	Muscle-breed
ENSBTAG00000000917	BMP1	Muscle-breed
ENSBTAG00000001002	TCF7	Muscle-breed
ENSBTAG00000001009	HCLS1	Muscle-breed
ENSBTAG00000001021	CYP1A1	Muscle-breed
ENSBTAG00000001061	PRKCA	Muscle-breed
ENSBTAG00000001131	SLC12A9	Muscle-breed
ENSBTAG00000001165	AIFM2	Muscle-breed
ENSBTAG00000001193	UNC93B1	Muscle-breed
ENSBTAG00000001265	HRG	Muscle-breed
ENSBTAG00000001271	PLG	Muscle-breed
ENSBTAG00000001305	ATP2B2	Muscle-breed
ENSBTAG00000001333	PPARG	Muscle-breed
ENSBTAG00000001396	ADAMTS7	Muscle-breed
ENSBTAG00000001417	ACSM1	Muscle-breed
ENSBTAG00000001505	GRK4	Muscle-breed
ENSBTAG00000001579	AGO2	Muscle-breed
ENSBTAG00000001638	FGA	Muscle-breed
ENSBTAG00000001662	EHD3	Muscle-breed
ENSBTAG00000001712	CMTM7	Muscle-breed
ENSBTAG00000001836	ENSBTAG00000001836	Muscle-breed
ENSBTAG00000001839	OCIAD2	Muscle-breed
ENSBTAG00000001842	GSTM3	Muscle-breed
ENSBTAG00000001851	ENSBTAG00000001851	Muscle-breed
ENSBTAG00000001858	ENSBTAG00000001858	Muscle-breed
ENSBTAG00000001915	APOH	Muscle-breed
ENSBTAG00000001936	PCK1	Muscle-breed
ENSBTAG00000002023	NOS1	Muscle-breed
ENSBTAG00000002030	SPP2	Muscle-breed
ENSBTAG00000002068	TAGLN2	Muscle-breed
ENSBTAG00000002352	GGA2	Muscle-breed
ENSBTAG00000002394	TMEM44	Muscle-breed
ENSBTAG00000002469	KANK3	Muscle-breed
ENSBTAG00000002473	ANGPTL4	Muscle-breed
ENSBTAG00000002531	ARHGAP10	Muscle-breed
ENSBTAG00000002683	PFKP	Muscle-breed
ENSBTAG00000002698	UBE3B	Muscle-breed
ENSBTAG00000002827	ACAT2	Muscle-breed
ENSBTAG00000002941	FES	Muscle-breed
ENSBTAG00000002983	NT5C1A	Muscle-breed
ENSBTAG00000003014	TRPV2	Muscle-breed
ENSBTAG00000003039	PSMB8	Muscle-breed
ENSBTAG00000003043	GNG2	Muscle-breed
ENSBTAG00000003049	MICALL2	Muscle-breed
ENSBTAG00000003130	CHRNA3	Muscle-breed
ENSBTAG00000003359	ELOVL5	Muscle-breed
ENSBTAG00000003446	EPHB4	Muscle-breed
ENSBTAG00000003457	ATF5	Muscle-breed
ENSBTAG00000003476	FEM1A	Muscle-breed
ENSBTAG00000003490	ELMO1	Muscle-breed
ENSBTAG00000003555	THADA	Muscle-breed
ENSBTAG00000003564	HPX	Muscle-breed
ENSBTAG00000003570	DDX19A	Muscle-breed
ENSBTAG00000003619	SEC24D	Muscle-breed
ENSBTAG00000003667	TLN2	Muscle-breed
ENSBTAG00000003758	TKT	Muscle-breed
ENSBTAG00000003774	C8A	Muscle-breed
ENSBTAG00000003775	C8B	Muscle-breed
ENSBTAG00000003829	HPN	Muscle-breed
ENSBTAG00000003840	GUCY1B1	Muscle-breed
ENSBTAG00000003880	EMILIN2	Muscle-breed
ENSBTAG00000003898	HMGCS2	Muscle-breed
ENSBTAG00000004005	WDR7	Muscle-breed
ENSBTAG00000004175	HPD	Muscle-breed
ENSBTAG00000004196	FMNL1	Muscle-breed
ENSBTAG00000004249	TANC2	Muscle-breed
ENSBTAG00000004362	SERPINC1	Muscle-breed
ENSBTAG00000004840	C1S	Muscle-breed
ENSBTAG00000004910	SLC25A11	Muscle-breed
ENSBTAG00000004989	IRF5	Muscle-breed
ENSBTAG00000004990	NEO1	Muscle-breed
ENSBTAG00000005077	CXCL12	Muscle-breed
ENSBTAG00000005122	KNG1	Muscle-breed
ENSBTAG00000005273	IL1R1	Muscle-breed
ENSBTAG00000005345	ARPC3	Muscle-breed
ENSBTAG00000005412	NEDD4L	Muscle-breed
ENSBTAG00000005413	NLRC5	Muscle-breed
ENSBTAG00000005431	LMCD1	Muscle-breed
ENSBTAG00000005477	LAPTM5	Muscle-breed
ENSBTAG00000005504	TP53INP2	Muscle-breed
ENSBTAG00000005534	ENO3	Muscle-breed
ENSBTAG00000005574	CLU	Muscle-breed
ENSBTAG00000005615	CEACAM1	Muscle-breed
ENSBTAG00000005628	CD52	Muscle-breed
ENSBTAG00000005666	LRRC20	Muscle-breed
ENSBTAG00000005709	ABHD3	Muscle-breed
ENSBTAG00000005714	ACTC1	Muscle-breed
ENSBTAG00000005816	IRF9	Muscle-breed
ENSBTAG00000005940	PRKAB1	Muscle-breed
ENSBTAG00000005958	PTK2B	Muscle-breed
ENSBTAG00000006013	NT5DC3	Muscle-breed
ENSBTAG00000006039	ARHGDIB	Muscle-breed
ENSBTAG00000006140	PEX11A	Muscle-breed
ENSBTAG00000006307	HSD17B11	Muscle-breed
ENSBTAG00000006335	STAT6	Muscle-breed
ENSBTAG00000006531	DIP2C	Muscle-breed
ENSBTAG00000006532	CDK5RAP2	Muscle-breed
ENSBTAG00000006675	PCSK6	Muscle-breed
ENSBTAG00000006707	ACSL5	Muscle-breed
ENSBTAG00000006712	ECPAS	Muscle-breed
ENSBTAG00000006735	STAC	Muscle-breed
ENSBTAG00000006745	FGG	Muscle-breed
ENSBTAG00000006752	PFKFB4	Muscle-breed
ENSBTAG00000006762	SH3RF2	Muscle-breed
ENSBTAG00000006775	SLC12A7	Muscle-breed
ENSBTAG00000006789	FGD5	Muscle-breed
ENSBTAG00000006801	TMEM106A	Muscle-breed
ENSBTAG00000006828	RAPGEF3	Muscle-breed
ENSBTAG00000006835	MCAM	Muscle-breed
ENSBTAG00000006864	ENSBTAG00000006864	Muscle-breed
ENSBTAG00000006904	TNS2	Muscle-breed
ENSBTAG00000006937	ABCA10	Muscle-breed
ENSBTAG00000006991	ADH6	Muscle-breed
ENSBTAG00000007079	LCP1	Muscle-breed
ENSBTAG00000007103	ITGAL	Muscle-breed
ENSBTAG00000007129	IRAG1	Muscle-breed
ENSBTAG00000007148	F2	Muscle-breed
ENSBTAG00000007156	AGAP2	Muscle-breed
ENSBTAG00000007187	ENSBTAG00000007187	Muscle-breed
ENSBTAG00000007268	F13A1	Muscle-breed
ENSBTAG00000007273	TF	Muscle-breed
ENSBTAG00000007444	MAP3K7CL	Muscle-breed
ENSBTAG00000007450	C2	Muscle-breed
ENSBTAG00000007584	INPP1	Muscle-breed
ENSBTAG00000007624	FRMD4B	Muscle-breed
ENSBTAG00000007626	IL2RG	Muscle-breed
ENSBTAG00000007661	MYO1F	Muscle-breed
ENSBTAG00000007804	RILPL2	Muscle-breed
ENSBTAG00000007843	ITIH1	Muscle-breed
ENSBTAG00000007846	ITIH3	Muscle-breed
ENSBTAG00000007850	ITIH4	Muscle-breed
ENSBTAG00000007890	SEC14L5	Muscle-breed
ENSBTAG00000007969	CIDEC	Muscle-breed
ENSBTAG00000007981	GRK5	Muscle-breed
ENSBTAG00000008079	NRBP2	Muscle-breed
ENSBTAG00000008109	TMEM97	Muscle-breed
[truncated: 1,458 more rows]

## Sheet: Supplemental Table 2
Additional Table 2: Clusters of highly interconnected genes identified through the MCODE function in Cytoscape.
Cluster	Ingenuity Canonical Pathways	p-value	Molecules
Cluster-1	Calcium Signaling	2.51189e-14	ATF4,ATP2A1,ATP2A2,CACNB1,CASQ1,MEF2C,MYH2,MYH7,MYL1,MYL2,MYL3,RYR1,TNNC1,TNNI2,TNNT1,TNNT3,TPM1,TPM2,TPM3
Cluster-1	ILK Signaling	1.07152e-07	ACTN2,ATF4,CFL2,FLNC,MYH2,MYH7,MYL1,MYL2,MYL3,PARVB,PPP2R3A,RHOQ
Cluster-1	Apelin Cardiomyocyte Signaling Pathway	1.25893e-07	ATP2A1,ATP2A2,MYL1,MYL11,MYL2,MYL3,PLN,PRKCQ,SLC9A5
Cluster-1	Protein Kinase A Signaling	3.01995e-07	ATF4,FLNC,GYS1,MYH2,MYL1,MYL11,MYL2,MYL3,MYLK2,PDE4A,PHKG1,PLN,PRKCQ,PYGM,RYR1,TNNI2
Cluster-1	Glycolysis I	2.39883e-06	ALDOA,ENO3,PFKM,PGAM2,PKM
Cluster-1	Actin Cytoskeleton Signaling	5.7544e-06	ACTN2,CFL2,ITGA7,MYH2,MYH7,MYL1,MYL11,MYL2,MYL3,MYLK2,TLN2
Cluster-1	RHOGDI Signaling	1.44544e-05	CDH13,CFL2,ITGA7,MYH2,MYH7,MYL1,MYL11,MYL2,MYL3,RHOQ
Cluster-1	Semaphorin Neuronal Repulsive Signaling Pathway	3.38844e-05	CFL2,ITGA7,MYL1,MYL11,MYL2,MYL3,PDE4A,SEMA6C
Cluster-1	AMPK Signaling	0.000177828	AK1,ATF4,CKM,GYS1,PFKFB4,PFKM,PPP2R3A,SLC2A4,SMARCD3
Cluster-1	Integrin Signaling	0.000371535	ACTN2,CAPN3,ITGA7,MYL2,MYLK2,PARVB,RHOQ,TLN2
Cluster-1	PAK Signaling	0.00040738	CFL2,ITGA7,MYL1,MYL11,MYL2,MYL3
Cluster-1	Oxytocin Signaling Pathway	0.000549541	ATF4,CACNB1,MEF2C,MYH2,MYH7,MYL1,MYL2,MYL3,PRKCQ
Cluster-1	RHOA Signaling	0.000549541	CFL2,MYL1,MYL11,MYL2,MYL3,MYLK2
Cluster-1	PFKFB4 Signaling Pathway	0.000630957	AMPD1,ATF4,PFKFB4,PFKM
Cluster-1	Creatine-phosphate Biosynthesis	0.000660693	CKM,CKMT2
Cluster-1	Tight Junction Signaling	0.000691831	MYH2,MYH7,MYL1,MYL2,MYL3,PPP2R3A,YBX3
Cluster-1	Gα12/13 Signaling	0.000794328	CDH13,MEF2C,MYL1,MYL11,MYL2,MYL3
Cluster-1	SNARE Signaling Pathway	0.000912011	CACNB1,MYH2,MYH7,MYL1,MYL2,MYL3
Cluster-1	Gluconeogenesis I	0.00134896	ALDOA,ENO3,PGAM2
Cluster-1	Glycogen Biosynthesis II (from UDP-D-Glucose)	0.00134896	GYG1,GYS1
Cluster-1	Nitric Oxide Signaling in the Cardiovascular System	0.0030903	ATP2A1,ATP2A2,CACNB1,PLN,PRKCQ
Cluster-1	Axonal Guidance Signaling	0.00323594	ABLIM2,CFL2,ITGA7,LINGO1,MYL1,MYL11,MYL2,MYL3,PRKCQ,SEMA6C,TUBA4A
Cluster-1	Dopamine-DARPP32 Feedback in cAMP Signaling	0.00436516	ATF4,ATP2A1,ATP2A2,CACNB1,PPP2R3A,PRKCQ
Cluster-1	Estrogen Receptor Signaling	0.00676083	ATF4,CACNB1,CFL2,FBXO32,MYL1,MYL11,MYL2,MYL3,PRKCQ
Cluster-1	Corticotropin Releasing Hormone Signaling	0.00831764	ATF4,CACNB1,MEF2C,NR4A1,PRKCQ
Cluster-1	Type II Diabetes Mellitus Signaling	0.00851138	CACNB1,MAFA,PKM,PRKCQ,SLC2A4
Cluster-1	α-Adrenergic Signaling	0.0123027	GYS1,PHKG1,PRKCQ,PYGM
Cluster-1	Netrin Signaling	0.0213796	ABLIM2,CACNB1,RYR1
Cluster-1	Insulin Secretion Signaling Pathway	0.0245471	ATF4,CACNB1,MAFA,PRKCQ,RYR1,SLC2A4
Cluster-1	Agranulocyte Adhesion and Diapedesis	0.0295121	MYH2,MYH7,MYL1,MYL2,MYL3
Cluster-2	Chemokine Signaling	0.000275423	CAMK2G,FOS,PRKCA
Cluster-2	PDGF Signaling	0.000346737	FOS,OCRL,PRKCA
Cluster-2	Opioid Signaling Pathway	0.000933254	CAMK2G,FOS,FOSB,PRKCA
Cluster-2	Tight Junction Signaling	0.00275423	FOS,MYH1,VAPA
Cluster-2	UVC-Induced MAPK Signaling	0.00288403	FOS,PRKCA
Cluster-2	UVB-Induced MAPK Signaling	0.00301995	FOS,PRKCA
Cluster-2	EGF Signaling	0.00346737	FOS,PRKCA
Cluster-2	Growth Hormone Signaling	0.00549541	FOS,PRKCA
Cluster-2	IL-3 Signaling	0.00676083	FOS,PRKCA
Cluster-2	VEGF Family Ligand-Receptor Interactions	0.00776247	FOS,PRKCA
Cluster-2	LPS-stimulated MAPK Signaling	0.00794328	FOS,PRKCA
Cluster-2	Circadian Rhythm Signaling	0.00851138	CAMK2G,PER1,PRKCA
Cluster-2	ERBB Signaling	0.00933254	FOS,PRKCA
Cluster-2	Glycerol Degradation I	0.00933254	GPD2
Cluster-2	Oxytocin Signaling Pathway	0.00977237	FOS,MYH1,PRKCA
Cluster-2	UVA-Induced MAPK Signaling	0.0102329	FOS,PRKCA
Cluster-2	SNARE Signaling Pathway	0.0190546	CAMK2G,MYH1
Cluster-2	Corticotropin Releasing Hormone Signaling	0.0234423	FOS,PRKCA
Cluster-2	MicroRNA Biogenesis Signaling Pathway	0.0346737	DIS3L,ZC3H12A
Cluster-2	PPARα/RXRα Activation	0.0371535	GPD2,PRKCA
Cluster-2	ILK Signaling	0.0398107	FOS,MYH1
Cluster-2	HIF1α Signaling	0.0416869	CAMK2G,PRKCA
Cluster-2	IL-8 Signaling	0.042658	FOS,PRKCA
Cluster-2	ERK/MAPK Signaling	0.0446684	FOS,PRKCA
Cluster-2	RHOGDI Signaling	0.0467735	MYH1,PRKCA
Cluster-2	Calcium Signaling	0.0467735	CAMK2G,MYH1
Cluster-2	TNFR2 Signaling	0.0489779	FOS
Cluster-3	TGF-β Signaling	0.00131826	BMPR2,RAP1B,SMAD5
Cluster-3	PTEN Signaling	0.0047863	BMPR2,CDKN1B,RAP1B
Cluster-3	Epithelial Adherens Junction Signaling	0.00524807	BMPR2,PAK2,RAP1B
Cluster-3	CXCR4 Signaling	0.00645654	GNG10,PAK2,RAP1B
Cluster-3	GNRH Signaling	0.00912011	GNG10,PAK2,RAP1B
Cluster-3	ERB2-ERBB3 Signaling	0.00933254	CDKN1B,RAP1B
Cluster-3	Ephrin Receptor Signaling	0.0107152	GNG10,PAK2,RAP1B
Cluster-3	IL-8 Signaling	0.011749	GNG10,PAK2,RAP1B
Cluster-3	ERK/MAPK Signaling	0.0125893	ATF1,PAK2,RAP1B
Cluster-3	Angiopoietin Signaling	0.0125893	PAK2,RAP1B
Cluster-3	Unfolded protein response	0.017378	CEBPZ,NFE2L2
Cluster-3	α-Adrenergic Signaling	0.0251189	GNG10,RAP1B
Cluster-3	Opioid Signaling Pathway	0.0251189	CDKN1B,GNG10,RAP1B
Cluster-3	Oxytocin Signaling Pathway	0.025704	GNG10,NFE2L2,RAP1B
Cluster-3	PAK Signaling	0.0281838	PAK2,RAP1B
Cluster-3	Renin-Angiotensin Signaling	0.0301995	PAK2,RAP1B
Cluster-3	14-3-3-mediated Signaling	0.0331131	CDKN1B,RAP1B
Cluster-3	G Beta Gamma Signaling	0.0338844	GNG10,RAP1B
Cluster-3	fMLP Signaling in Neutrophils	0.0346737	GNG10,RAP1B
Cluster-3	Ferroptosis Signaling Pathway	0.0354813	NFE2L2,RAP1B
Cluster-3	P2Y Purigenic Receptor Signaling Pathway	0.0363078	GNG10,RAP1B
Cluster-3	STAT3 Pathway	0.0371535	BMPR2,RAP1B
Cluster-3	RAC Signaling	0.0380189	PAK2,RAP1B
Cluster-3	Adipogenesis pathway	0.0389045	BMPR2,SMAD5
Cluster-3	Gαi Signaling	0.0398107	GNG10,RAP1B
Cluster-3	Apelin Endothelial Signaling Pathway	0.0398107	GNG10,RAP1B
Cluster-3	Xenobiotic Metabolism General Signaling Pathway	0.040738	NFE2L2,RAP1B
Cluster-3	CREB Signaling in Neurons	0.0467735	BMPR2,CALCRL,GNG10,RAP1B
Cluster-3	Relaxin Signaling	0.047863	GNG10,RAP1B
Cluster-4	Natural Killer Cell Signaling	6.30957e-13	CD247,CD48,FCER1G,ITGAL,LCP2,MYD88,PIK3CD,PTK2B,RAC2,STAT4,SYK,VAV1,WIPF1,ZAP70
Cluster-4	Leukocyte Extravasation Signaling	7.94328e-12	BTK,CDH5,ITGAL,MMP14,PIK3CD,PTK2B,RAC2,RASGRP1,RHOH,SELPLG,SPN,VAV1,WIPF1
Cluster-4	Th1 and Th2 Activation Pathway	9.77237e-09	CD247,CD3E,CD86,HLA-DMB,IL2RG,IRF1,PIK3CD,SPI1,STAT4,VAV1
Cluster-4	Th2 Pathway	1.90546e-08	CD247,CD3E,CD86,HLA-DMB,IL2RG,PIK3CD,SPI1,STAT4,VAV1
Cluster-4	Th1 Pathway	1.23027e-07	CD247,CD3E,CD86,HLA-DMB,IRF1,PIK3CD,STAT4,VAV1
Cluster-4	T Cell Receptor Signaling	2.29087e-07	CD247,CD3E,CD86,FCER1G,FYB1,HLA-DMB,ITGAL,LCP2,PIK3CD,PTK2B,PTPRC,RASGRP1,TCF7,VAV1,ZAP70
Cluster-4	ICOS-ICOSL Signaling in T Helper Cells	8.70964e-07	CD247,CD3E,CD86,FCER1G,HLA-DMB,IL2RG,INPP5D,LCP2,PIK3CD,PLEKHA2,PTPRC,VAV1,ZAP70
Cluster-4	CTLA4 Signaling in Cytotoxic T Lymphocytes	1.14815e-06	CD247,CD3E,CD86,FCER1G,FGR,FYB1,HCK,HLA-DMB,ITGAL,LCP2,PIK3CD,RAC2,VAV1,ZAP70
Cluster-4	IL-12 Signaling and Production in Macrophages	1.7378e-05	IRF1,LYZ,MYD88,PIK3CD,POU2F2,SPI1,STAT4,TLR2
Cluster-4	CD28 Signaling in T Helper Cells	3.54813e-05	CD247,CD3E,CD86,FCER1G,HLA-DMB,LCP2,PIK3CD,PTPRC,SYK,VAV1,ZAP70
Cluster-4	RHOGDI Signaling	8.70964e-05	ARHGDIB,ARHGEF18,CDH5,ITGAL,ITGB7,RAC2,RHOH
Cluster-4	Neuroinflammation Signaling Pathway	0.000138038	CD86,HLA-DMB,MYD88,PIK3CD,RAC2,SYK,TLR2,TLR8
Cluster-4	IL-2 Signaling	0.000218776	IL2RG,PIK3CD,PTK2B,SYK
Cluster-4	B Cell Receptor Signaling	0.000218776	APBB1IP,BTK,CD22,INPP5D,PIK3CD,POU2F2,PTK2B,PTPRC,RAC2,SYK,VAV1
Cluster-4	Regulation of Actin-based Motility by Rho	0.000223872	ITGAL,ITGB7,RAC2,RHOH,WIPF1
Cluster-4	Role of JAK1 and JAK3 in γc Cytokine Signaling	0.000331131	IL2RG,PIK3CD,PTK2B,SYK
Cluster-4	PKCθ Signaling in T Lymphocytes	0.000331131	CD247,CD3E,CD86,FCER1G,HLA-DMB,LCP2,PIK3CD,RAC2,VAV1,ZAP70
Cluster-4	TREM1 Signaling	0.000501187	CD86,MYD88,TLR2,TLR8
Cluster-4	RAC Signaling	0.000501187	ITGAL,ITGB7,PIK3CD,PTK2B,RAC2
Cluster-4	Toll-like Receptor Signaling	0.000524807	MYD88,TLR2,TLR8,UBD
Cluster-4	Integrin Signaling	0.000537032	ITGAL,ITGB7,PIK3CD,RAC2,RHOH,WIPF1
Cluster-4	PTEN Signaling	0.000776247	INPP5D,ITGAL,ITGB7,PIK3CD,RAC2
Cluster-4	Actin Cytoskeleton Signaling	0.00109648	ITGAL,ITGB7,NCKAP1L,PIK3CD,RAC2,VAV1
Cluster-4	NF-κB Signaling	0.00162181	CD247,CD3E,FCER1G,MYD88,PIK3CD,TLR2,TLR8,TNFRSF1B,ZAP70
Cluster-4	Paxillin Signaling	0.00169824	ITGAL,ITGB7,PIK3CD,PTK2B
Cluster-4	T Helper Cell Differentiation	0.0018197	CD247,CD3E,CD86,FCER1G,HLA-DMB,IL2RG,STAT4,TNFRSF1B
Cluster-4	Phospholipase C Signaling	0.00251189	ARHGEF18,BTK,CD247,CD3E,FCER1G,ITGAL,ITGB7,LCP2,PLCB2,RAC2,RHOH,SYK,ZAP70
Cluster-4	PI3K/AKT Signaling	0.00269153	IL2RG,INPP5D,ITGAL,ITGB7,PIK3CD
Cluster-4	Macrophage Alternative Activation Signaling Pathway	0.00281838	FCER1G,HLA-DMB,IL2RG,PIK3CD,SYK
Cluster-4	IL-8 Signaling	0.00331131	PIK3CD,PLCB2,PTK2B,RAC2,RHOH
Cluster-4	ERK/MAPK Signaling	0.00363078	ITGAL,ITGB7,PIK3CD,PTK2B,RAC2
Cluster-4	PI3K Signaling in B Lymphocytes	0.00724436	BTK,INPP5D,PIK3CD,PLCB2,PLEKHA2,PTPRC,SYK,VAV1
Cluster-4	IL-9 Signaling	0.0120226	IL2RG,PIK3CD
Cluster-4	Interferon Signaling	0.0125893	IRF1,TAP1
Cluster-4	Protein Kinase A Signaling	0.0138038	CDC25B,PLCB2,PTK2B,PTPRC,PTPRE,TCF7
Cluster-4	ID1 Signaling Pathway	0.0154882	FGR,HCK,PIK3CD,TNFRSF1B
Cluster-4	ILK Signaling	0.0154882	ITGB7,PIK3CD,RAC2,RHOH
Cluster-4	IL-13 Signaling Pathway	0.0177828	FGR,HCK,PIK3CD
Cluster-4	IL-23 Signaling Pathway	0.0204174	PIK3CD,STAT4
Cluster-4	Glucocorticoid Receptor Signaling	0.020893	CD163,CD247,CD3E,HLA-DMB,IL2RG,PIK3CD,TLR2
Cluster-4	Ephrin A Signaling	0.020893	PIK3CD,VAV1
Cluster-4	IL-10 Signaling	0.0371535	CD86,HLA-DMB,INPP5D
Cluster-4	Opioid Signaling Pathway	0.0446684	FGR,HCK,RAC2,TCF7
Cluster-5	Gα12/13 Signaling	0.00371535	ELK1,MEF2D,NFKBID,RELB,VAV2
Cluster-5	April Mediated Signaling	0.00416869	ELK1,NFKBID,RELB
Cluster-5	Corticotropin Releasing Hormone Signaling	0.00660693	ADCY6,CACNA1H,ELK1,MEF2D,VEGFA
Cluster-5	CD27 Signaling in Lymphocytes	0.00977237	MAP3K12,NFKBID,RELB
Cluster-5	Triacylglycerol Degradation	0.0107152	ABHD2,NDST2,PNPLA7
Cluster-5	GNRH Signaling	0.0162181	ADCY6,CACNA1H,ELK1,MAP3K12,RELB
Cluster-5	Estrogen-mediated S-phase Entry	0.0169824	E2F1,TFDP1
Cluster-5	PPARα/RXRα Activation	0.0177828	ACVR1B,ADCY6,MED24,NFKBID,RELB
Cluster-5	IL-6 Signaling	0.0177828	ELK1,NFKBID,RELB,VEGFA
Cluster-5	White Adipose Tissue Browning Pathway	0.0223872	ADCY6,CACNA1H,THRA,VEGFA
Cluster-5	PEDF Signaling	0.0275423	ELK1,NFKBID,RELB
Cluster-5	LPS-stimulated MAPK Signaling	0.0281838	ELK1,NFKBID,RELB
Cluster-5	IL-1 Signaling	0.0380189	ADCY6,NFKBID,RELB
Cluster-5	Gαq Signaling	0.042658	ELK1,NFKBID,PLD2,RELB
Cluster-6	Myelination Signaling Pathway	0.0204174	ASCL1,SREBF2
Cluster-6	Methylglyoxal Degradation III	0.0213796	DHRS11
Cluster-6	Retinoate Biosynthesis I	0.0281838	RDH5
Cluster-6	Estrogen Biosynthesis	0.0301995	DHRS11
Cluster-6	IL-23 Signaling Pathway	0.030903	FOXP3
Cluster-6	Stearate Biosynthesis I (Animals)	0.0467735	DHRS11
Cluster-7	Asparagine Degradation I	0.00169824	ASPG
Cluster-7	L-glutamine Biosynthesis II (tRNA-dependent)	0.00169824	GATB
Cluster-7	Glutathione Redox Reactions I	0.0245471	Gstt3
Cluster-7	Glutathione-mediated Detoxification	0.030903	Gstt3
Cluster-7	Triacylglycerol Biosynthesis	0.0457088	ASPG
Cluster-8	Pentose Phosphate Pathway	1.77828e-05	G6PD,TKT
Cluster-8	AMPK Signaling	0.000354813	ADIPOQ,FASN,PCK2
Cluster-8	Fatty Acid Biosynthesis Initiation II	0.00120226	FASN
Cluster-8	Apelin Adipocyte Signaling Pathway	0.00131826	MGST1,PLIN1
Cluster-8	Palmitate Biosynthesis I (Animals)	0.00177828	FASN
Cluster-8	LXR/RXR Activation	0.00234423	FASN,SCD
Cluster-8	Pentose Phosphate Pathway (Oxidative Branch)	0.00295121	G6PD
Cluster-8	Adipogenesis pathway	0.00301995	FABP4,PLIN1
Cluster-8	Pentose Phosphate Pathway (Non-oxidative Branch)	0.00354813	TKT
Cluster-8	PPARα/RXRα Activation	0.0057544	ADIPOQ,FASN
Cluster-8	Oleate Biosynthesis II (Animals)	0.00776247	SCD
Cluster-8	LPS/IL-1 Mediated Inhibition of RXR Function	0.00954993	FABP4,MGST1
Cluster-8	Sirtuin Signaling Pathway	0.0125893	G6PD,PCK2
Cluster-8	Glutathione Redox Reactions I	0.0169824	MGST1
Cluster-8	Glutathione-mediated Detoxification	0.0218776	MGST1
Cluster-8	PFKFB4 Signaling Pathway	0.0281838	TKT
Cluster-8	Stearate Biosynthesis I (Animals)	0.040738	FASN
Cluster-9	Acute Phase Response Signaling	6.30957e-47	AGT,AHSG,ALB,APOA2,APOH,C1R,C1S,C2,C3,C4BPA,C5,C9,CFB,CP,CRP,F2,FGA,FGB,FGG,HPX,HRG,ITIH2,ITIH3,ORM1,PLG,RBP4,SERPINA1,SERPINA3,SERPIND1,SERPINF2,TF,TTR
Cluster-9	LXR/RXR Activation	2.51189e-32	AGT,AHSG,ALB,APOA2,APOB,APOC3,APOE,APOH,C3,C9,FGA,GC,HPX,KNG1,ORM1,PON1,RBP4,SERPINA1,SERPINF2,TF,TTR,VTN
Cluster-9	FXR/RXR Activation	3.98107e-32	AGT,AHSG,ALB,APOA2,APOB,APOC3,APOE,APOH,C3,C9,FGA,GC,HPX,KNG1,ORM1,PON1,RBP4,SERPINA1,SERPINF2,TF,TTR,VTN
Cluster-9	Complement System	1.99526e-21	C1R,C1S,C2,C3,C4BPA,C5,C6,C8A,C8B,C9,CFB,CFI
Cluster-9	Coagulation System	1.58489e-19	F2,F5,FGA,FGB,FGG,KNG1,PLG,SERPINA1,SERPINC1,SERPIND1,SERPINF2
Cluster-9	Clathrin-mediated Endocytosis Signaling	1.34896e-10	ALB,APOA2,APOB,APOC3,APOE,F2,ORM1,PON1,RBP4,SERPINA1,TF
Cluster-9	IL-12 Signaling and Production in Macrophages	5.12861e-10	ALB,APOA2,APOB,APOC3,APOE,C3,MST1,ORM1,PON1,RBP4,SERPINA1
Cluster-9	Estrogen Biosynthesis	1.7378e-05	CYP1A2,CYP2C19,CYP2E1,HSD17B11
Cluster-9	PXR/RXR Activation	7.4131e-05	CYP1A2,CYP2C19,HMGCS2,UGT1A1
Cluster-9	Ethanol Degradation II	0.000234423	ADH1C,ADH4,ADH6
Cluster-9	Noradrenaline and Adrenaline Degradation	0.000275423	ADH1C,ADH4,ADH6
Cluster-9	Xenobiotic Metabolism Signaling	0.000501187	ALDH1L1,CES1,CYP1A2,CYP2C19,FMO3,UGT1A1
Cluster-9	Xenobiotic Metabolism PXR Signaling Pathway	0.00436516	ALDH1L1,CES1,CYP2C19,UGT1A1
Cluster-9	NRF2-mediated Oxidative Stress Response	0.00912011	CYP1A2,CYP2C19,CYP2E1,EPHX1
Cluster-9	Serine Biosynthesis	0.0102329	PSAT1
Cluster-9	Thymine Degradation	0.0102329	DPYS
Cluster-9	Tyrosine Biosynthesis IV	0.0102329	PAH
Cluster-9	Retinol Biosynthesis	0.0114815	CES1,DHRS7
Cluster-9	Urea Cycle	0.0204174	CPS1
Cluster-9	UDP-N-acetyl-D-glucosamine Biosynthesis II	0.0204174	FMO3
Cluster-9	Stearate Biosynthesis I (Animals)	0.0239883	CYP2E1,DHRS7
Cluster-9	Glioma Invasiveness Signaling	0.0263027	PLG,VTN
Cluster-9	RAR Activation	0.0338844	ADH1C,ADH4,RBP4
Cluster-9	TR/RXR Activation	0.0338844	FGA,PCK1
Cluster-9	Ketogenesis	0.0371535	HMGCS2
Cluster-9	Glucose and Glucose-1-phosphate Degradation	0.0436516	RGN
Cluster-9	Mevalonate Pathway I	0.0467735	HMGCS2
Cluster-10	Superpathway of Cholesterol Biosynthesis	6.91831e-07	ACAT2,CYP51A1,IDI1,NSDHL,SC5D,SQLE
Cluster-10	Cholesterol Biosynthesis I	1e-05	CYP51A1,NSDHL,SC5D,SQLE
Cluster-10	Cholesterol Biosynthesis II (via 24,25-dihydrolanosterol)	1e-05	CYP51A1,NSDHL,SC5D,SQLE
Cluster-10	Cholesterol Biosynthesis III (via Desmosterol)	1e-05	CYP51A1,NSDHL,SC5D,SQLE
Cluster-10	Oxidative Phosphorylation	3.54813e-05	ATP5MC3,ATPAF1,COX6C,CYB5B,NDUFA4,NDUFA5,NDUFB5,UQCRH
Cluster-10	Zymosterol Biosynthesis	0.0018197	CYP51A1,NSDHL
Cluster-10	Mevalonate Pathway I	0.0102329	ACAT2,IDI1
Cluster-10	Cyclins and Cell Cycle Regulation	0.0151356	ABL1,BTRC,CDKN2D,PPP2CB
Cluster-10	Mitochondrial Dysfunction	0.0158489	ATP1A2,ATP5MC3,ATPAF1,COX6C,CYB5B,NDUFA4,NDUFA5,NDUFB5,UQCRH
Cluster-10	Sirtuin Signaling Pathway	0.017378	EPAS1,GABARAPL2,JUN,NDUFA4,NDUFA5,NDUFB5,TIMM10,TOMM5
Cluster-10	MicroRNA Biogenesis Signaling Pathway	0.0186209	ABL1,DICER1,EWSR1,EXOSC10,ILF3,SEH1L
Cluster-10	Adipogenesis pathway	0.0199526	FZD4,LPIN1,SAP30,STAT5B,TXNIP
Cluster-10	ATM Signaling	0.025704	ABL1,JUN,MDC1,PPP2CB
Cluster-10	Glycine Biosynthesis III	0.0331131	MGAT4A
Cluster-10	Tyrosine Biosynthesis IV	0.0331131	PCBD2
Cluster-10	DNA Methylation and Transcriptional Repression Signaling	0.0371535	MBD2,SAP30,TET2,TFE3
Cluster-10	Cell Cycle: G1/S Checkpoint Regulation	0.040738	ABL1,BTRC,CDKN2D
Cluster-11	Acetate Conversion to Acetyl-CoA	0.00125893	ACSL1,ACSS3
Cluster-11	PFKFB4 Signaling Pathway	0.00213796	CREB1,CREB5,NCOA3,XDH
Cluster-11	Ribonucleotide Reductase Signaling Pathway	0.00338844	ATM,CREB1,CREB5,PARP12,PARP14,PIK3C2A,RRM2B
Cluster-11	Immunogenic Cell Death Signaling Pathway	0.00363078	ANXA1,CASP8,DAPK2,EIF2AK3,IFNAR1
Cluster-11	Fatty Acid β-oxidation I	0.00724436	ACSL1,ACSL4,SCP2
Cluster-11	NAD Signaling Pathway	0.00776247	EIF2AK3,NUDT12,PARP12,PARP14,PIK3C2A,SLC36A4
Cluster-11	Stearate Biosynthesis I (Animals)	0.00831764	ACOT11,ACSL1,ACSL4,OSGEPL1
Cluster-11	NGF Signaling	0.0120226	CREB1,CREB5,MAP3K5,PIK3C2A,ROCK2
Cluster-11	Neurotrophin/TRK Signaling	0.0120226	CREB1,CREB5,MAP3K5,PIK3C2A
Cluster-11	Fatty Acid Activation	0.0123027	ACSL1,ACSL4
Cluster-11	LPS-stimulated MAPK Signaling	0.0162181	CREB1,MAP3K5,PIK3C2A,PRKD3
Cluster-11	FGF Signaling	0.0165959	CREB1,CREB5,MAP3K5,PIK3C2A
Cluster-11	HGF Signaling	0.017378	ELK3,ETS1,MAP3K5,PIK3C2A,PRKD3
Cluster-11	Xenobiotic Metabolism Signaling	0.0186209	AHR,ALDH1A1,EIF2AK3,GCLC,MAOA,MAP3K5,PIK3C2A,PRKD3
Cluster-11	NRF2-mediated Oxidative Stress Response	0.0190546	DNAJC13,EIF2AK3,ENC1,GCLC,MAP3K5,PIK3C2A,PRKD3
Cluster-11	γ-linolenate Biosynthesis II (Animals)	0.0194984	ACSL1,ACSL4
Cluster-11	Purine Nucleotides Degradation II (Aerobic)	0.0194984	NT5C2,XDH
Cluster-11	Mitochondrial L-carnitine Shuttle Pathway	0.0194984	ACSL1,ACSL4
Cluster-11	Endoplasmic Reticulum Stress Pathway	0.0234423	EIF2AK3,MAP3K5
Cluster-11	Triacylglycerol Biosynthesis	0.0245471	ABHD5,GPAM,OSGEPL1
Cluster-11	UVA-Induced MAPK Signaling	0.025704	ATM,PARP12,PARP14,PIK3C2A
Cluster-11	Oxidative Ethanol Degradation III	0.0269153	ACSL1,ACSS3,ALDH1A1
Cluster-11	WNT/Ca+ pathway	0.0389045	CREB1,CREB5,FZD6
Cluster-11	Calcium Signaling	0.0398107	CACNA1A,CAMKK2,CREB1,CREB5,HDAC8,TRDN
Cluster-11	Oxytocin Signaling Pathway	0.042658	CACNA1A,CAMKK2,CREB1,CREB5,PIK3C2A,PRKD3,ROCK2
Cluster-11	Mitochondrial Dysfunction	0.0436516	ATP1B1,CACNA1A,CREB1,CREB5,MAOA,MAP3K5,NDUFS1,PIK3C2A
Cluster-11	p38 MAPK Signaling	0.047863	CREB1,CREB5,MAP3K5,TGFBR1
Cluster-12	Triacylglycerol Biosynthesis	6.60693e-06	DGAT1,ELOVL6,LPIN2,PLPP5,PLPPR2
Cluster-12	cAMP-mediated signaling	1.8197e-05	ADCY4,AKAP13,CALM1 (includes others),GUCY1B1,PDE2A,RAPGEF3,S1PR3,SMPDL3A
Cluster-12	G-Protein Coupled Receptor Signaling	3.23594e-05	ADCY4,CALM1 (includes others),CARD10,F2R,FYN,GRK5,GUCY1B1,MYL6,PDE2A,PIK3C2B,RAPGEF3,S1PR3,SMPDL3A
Cluster-12	Axonal Guidance Signaling	3.38844e-05	ADAMTS7,ARHGEF15,ARPC3,BMP1,CXCL12,CXCR4,EPHB4,FES,FYN,MYL6,PIK3C2B
Cluster-12	Synaptogenesis Signaling Pathway	0.000141254	ADCY4,ARPC3,CALM1 (includes others),EPHB4,FYN,GUCY1B1,PIK3C2B,SYT7
Cluster-12	SNARE Signaling Pathway	0.000501187	ADCY4,CALM1 (includes others),GUCY1B1,MYL6,SYT7
Cluster-12	Protein Kinase A Signaling	0.000831764	ADCY4,AKAP13,CALM1 (includes others),GUCY1B1,MYL6,PDE2A,SMPDL3A,TNS2
Cluster-12	Actin Cytoskeleton Signaling	0.00114815	ARPC3,EZR,F2R,MYL6,PIK3C2B,TMSB10/TMSB4X
Cluster-12	Apelin Endothelial Signaling Pathway	0.0047863	ADCY4,CALM1 (includes others),GUCY1B1,PIK3C2B
Cluster-12	Leptin Signaling in Obesity	0.00588844	ADCY4,GUCY1B1,PIK3C2B
Cluster-12	eNOS Signaling	0.00676083	ADCY4,CALM1 (includes others),GUCY1B1,PIK3C2B
Cluster-12	Chemokine Signaling	0.00691831	CALM1 (includes others),CXCL12,CXCR4
Cluster-12	Signaling by Rho Family GTPases	0.00933254	ARHGEF15,ARPC3,EZR,MYL6,PIK3C2B
Cluster-12	Fcγ Receptor-mediated Phagocytosis in Macrophages and Monocytes	0.0104713	ARPC3,EZR,FYN
Cluster-12	IL-13 Signaling Pathway	0.018197	ANO1,FYN,PIK3C2B
Cluster-12	Agranulocyte Adhesion and Diapedesis	0.0186209	CXCL12,CXCR4,EZR,MYL6
Cluster-12	Phenylethylamine Degradation I	0.0190546	AOC2
Cluster-12	Serotonin Receptor Signaling	0.0194984	ADCY4,GUCY1B1
Cluster-12	ERK/MAPK Signaling	0.0199526	ELF4,FYN,PIK3C2B,RAPGEF3
Cluster-12	Pulmonary Fibrosis Idiopathic Signaling Pathway	0.0204174	COL3A1,CXCL12,EPHB4,F2R,PIK3C2B
Cluster-12	Renin-Angiotensin Signaling	0.0204174	ADCY4,GUCY1B1,PIK3C2B
Cluster-12	tRNA Splicing	0.0204174	PDE2A,SMPDL3A
Cluster-12	Ephrin A Signaling	0.0213796	FYN,PIK3C2B
Cluster-12	LXR/RXR Activation	0.0213796	ITIH4,LCAT,MLXIPL
Cluster-12	IL-15 Production	0.0213796	EPHB4,FES,FYN
Cluster-12	RHOGDI Signaling	0.0213796	ARHGEF15,ARPC3,EZR,MYL6
Cluster-12	FXR/RXR Activation	0.0229087	ITIH4,LCAT,MLXIPL
Cluster-12	Gαs Signaling	0.0229087	ADCY4,GUCY1B1,RAPGEF3
Cluster-12	Role of NFAT in Cardiac Hypertrophy	0.0229087	ADCY4,CALM1 (includes others),GUCY1B1,PIK3C2B
Cluster-12	Mitochondrial Dysfunction	0.0251189	ATP1B3,BID,CALM1 (includes others),PIK3C2B,RAPGEF3
Cluster-12	Gα12/13 Signaling	0.0263027	F2R,MYL6,PIK3C2B
Cluster-12	Gαi Signaling	0.0295121	ADCY4,GUCY1B1,S1PR3
Cluster-12	Glycogen Biosynthesis II (from UDP-D-Glucose)	0.0331131	GBE1
Cluster-12	Semaphorin Signaling in Neurons	0.0346737	FES,FYN
Cluster-12	Corticotropin Releasing Hormone Signaling	0.0363078	ADCY4,CALM1 (includes others),GUCY1B1
Cluster-12	Role of JAK1 and JAK3 in γc Cytokine Signaling	0.0436516	FES,PIK3C2B
Cluster-12	Phospholipases	0.0436516	ABHD3,LCAT
Cluster-12	Oxytocin Signaling Pathway	0.0467735	CALM1 (includes others),GUCY1B1,MYL6,PIK3C2B

## Sheet: Supplemental Table 3
Additional Table 3: Specific animals used for RNAseq across the two breeds and three dietary time-points.
Tissue	Animal	Diet phase	Breed	RFI
Muscle	1	High concentrate diet during the growing phase	Charolais	High
Liver	1	High concentrate diet during the growing phase	Charolais	High
Muscle	1	High concentrate diet during the finishing phase	Charolais	Low
Liver	1	High concentrate diet during the finishing phase	Charolais	Low
Muscle	1	Zero-grazed grass diet during the growing phase	Charolais	High
Liver	1	Zero-grazed grass diet during the growing phase	Charolais	High
Muscle	2	High concentrate diet during the finishing phase	Charolais	Low
Liver	2	High concentrate diet during the finishing phase	Charolais	Low
Muscle	2	Zero-grazed grass diet during the growing phase	Charolais	Low
Liver	2	Zero-grazed grass diet during the growing phase	Charolais	Low
Muscle	3	Zero-grazed grass diet during the growing phase	Charolais	Low
Liver	3	Zero-grazed grass diet during the growing phase	Charolais	Low
Muscle	4	High concentrate diet during the growing phase	Charolais	Low
Muscle	4	High concentrate diet during the finishing phase	Charolais	Low
Liver	4	High concentrate diet during the finishing phase	Charolais	Low
Liver	5	Zero-grazed grass diet during the growing phase	Charolais	Low
Liver	6	High concentrate diet during the finishing phase	Charolais	High
Muscle	7	High concentrate diet during the growing phase	Charolais	High
Liver	7	High concentrate diet during the growing phase	Charolais	High
Liver	7	High concentrate diet during the finishing phase	Charolais	High
Liver	7	Zero-grazed grass diet during the growing phase	Charolais	High
Muscle	8	High concentrate diet during the finishing phase	Charolais	High
Muscle	9	High concentrate diet during the finishing phase	Charolais	High
Liver	9	High concentrate diet during the finishing phase	Charolais	High
Muscle	10	Zero-grazed grass diet during the growing phase	Charolais	High
Liver	10	Zero-grazed grass diet during the growing phase	Charolais	High
Muscle	11	Zero-grazed grass diet during the growing phase	Charolais	High
Liver	11	Zero-grazed grass diet during the growing phase	Charolais	High
Muscle	12	High concentrate diet during the growing phase	Charolais	High
Liver	12	High concentrate diet during the growing phase	Charolais	High
Muscle	12	High concentrate diet during the finishing phase	Charolais	High
Liver	12	High concentrate diet during the finishing phase	Charolais	High
Muscle	13	High concentrate diet during the growing phase	Charolais	High
Liver	13	High concentrate diet during the growing phase	Charolais	High
Muscle	14	High concentrate diet during the growing phase	Charolais	High
Liver	14	High concentrate diet during the growing phase	Charolais	High
Muscle	14	Zero-grazed grass diet during the growing phase	Charolais	High
Liver	14	Zero-grazed grass diet during the growing phase	Charolais	High
Liver	15	High concentrate diet during the finishing phase	Charolais	Low
Liver	16	High concentrate diet during the finishing phase	Charolais	Low
Liver	17	High concentrate diet during the finishing phase	Charolais	High
Muscle	18	Zero-grazed grass diet during the growing phase	Charolais	Low
Liver	18	Zero-grazed grass diet during the growing phase	Charolais	Low
Liver	19	High concentrate diet during the finishing phase	Charolais	Low
Muscle	20	High concentrate diet during the growing phase	Charolais	Low
Liver	20	High concentrate diet during the growing phase	Charolais	Low
Liver	21	Zero-grazed grass diet during the growing phase	Charolais	High
Liver	22	High concentrate diet during the growing phase	Charolais	Low
Muscle	23	High concentrate diet during the growing phase	Charolais	High
Muscle	24	High concentrate diet during the finishing phase	Holstein-Friesian	Low
Liver	24	High concentrate diet during the finishing phase	Holstein-Friesian	Low
Muscle	25	High concentrate diet during the growing phase	Holstein-Friesian	High
Muscle	26	Zero-grazed grass diet during the growing phase	Charolais	Low
Liver	26	Zero-grazed grass diet during the growing phase	Charolais	Low
Muscle	27	High concentrate diet during the growing phase	Charolais	High
Liver	27	High concentrate diet during the growing phase	Charolais	High
Muscle	28	High concentrate diet during the growing phase	Charolais	High
Liver	28	High concentrate diet during the growing phase	Charolais	High
Muscle	28	High concentrate diet during the finishing phase	Charolais	Low
Liver	29	High concentrate diet during the finishing phase	Charolais	High
Liver	30	High concentrate diet during the growing phase	Charolais	High
Muscle	30	High concentrate diet during the finishing phase	Charolais	High
Liver	30	High concentrate diet during the finishing phase	Charolais	High
Liver	31	High concentrate diet during the growing phase	Charolais	Low
Muscle	32	High concentrate diet during the growing phase	Charolais	High
Liver	32	High concentrate diet during the growing phase	Charolais	High
Muscle	33	High concentrate diet during the growing phase	Charolais	Low
Liver	33	High concentrate diet during the growing phase	Charolais	Low
Muscle	33	High concentrate diet during the finishing phase	Charolais	High
Liver	33	High concentrate diet during the finishing phase	Charolais	High
Muscle	33	Zero-grazed grass diet during the growing phase	Charolais	Low
Liver	33	Zero-grazed grass diet during the growing phase	Charolais	Low
Muscle	34	High concentrate diet during the growing phase	Charolais	Low
Liver	35	Zero-grazed grass diet during the growing phase	Holstein-Friesian	High
Muscle	36	High concentrate diet during the finishing phase	Charolais	Low
Liver	36	High concentrate diet during the finishing phase	Charolais	Low
Muscle	37	High concentrate diet during the growing phase	Charolais	High
Liver	37	High concentrate diet during the growing phase	Charolais	High
Muscle	37	High concentrate diet during the finishing phase	Charolais	High
Liver	37	High concentrate diet during the finishing phase	Charolais	High
Liver	38	High concentrate diet during the finishing phase	Charolais	Low
Muscle	38	Zero-grazed grass diet during the growing phase	Charolais	Low
Muscle	39	High concentrate diet during the finishing phase	Charolais	High
Liver	39	High concentrate diet during the finishing phase	Charolais	High
Muscle	39	Zero-grazed grass diet during the growing phase	Charolais	High
Muscle	40	High concentrate diet during the finishing phase	Charolais	Low
Liver	40	High concentrate diet during the finishing phase	Charolais	Low
Muscle	40	Zero-grazed grass diet during the growing phase	Charolais	Low
Liver	41	High concentrate diet during the growing phase	Charolais	High
Muscle	42	High concentrate diet during the finishing phase	Holstein-Friesian	High
Liver	42	High concentrate diet during the finishing phase	Holstein-Friesian	High
Muscle	42	Zero-grazed grass diet during the growing phase	Holstein-Friesian	High
Liver	42	Zero-grazed grass diet during the growing phase	Holstein-Friesian	High
Muscle	43	High concentrate diet during the growing phase	Holstein-Friesian	Low
Liver	44	High concentrate diet during the finishing phase	Holstein-Friesian	High
Muscle	45	High concentrate diet during the growing phase	Holstein-Friesian	Low
Liver	45	High concentrate diet during the growing phase	Holstein-Friesian	Low
Muscle	46	High concentrate diet during the finishing phase	Holstein-Friesian	Low
Liver	46	High concentrate diet during the finishing phase	Holstein-Friesian	Low
Muscle	47	High concentrate diet during the finishing phase	Holstein-Friesian	High
Liver	47	High concentrate diet during the finishing phase	Holstein-Friesian	High
Muscle	48	Zero-grazed grass diet during the growing phase	Holstein-Friesian	Low
Liver	48	Zero-grazed grass diet during the growing phase	Holstein-Friesian	Low
Liver	49	Zero-grazed grass diet during the growing phase	Holstein-Friesian	Low
Muscle	50	Zero-grazed grass diet during the growing phase	Holstein-Friesian	High
Liver	50	Zero-grazed grass diet during the growing phase	Holstein-Friesian	High
Liver	51	High concentrate diet during the growing phase	Charolais	Low
Muscle	52	High concentrate diet during the growing phase	Charolais	Low
Liver	52	High concentrate diet during the growing phase	Charolais	Low
Liver	53	Zero-grazed grass diet during the growing phase	Holstein-Friesian	High
Muscle	54	High concentrate diet during the growing phase	Holstein-Friesian	High
Liver	54	High concentrate diet during the growing phase	Holstein-Friesian	High
Muscle	54	High concentrate diet during the finishing phase	Holstein-Friesian	High
Muscle	55	High concentrate diet during the growing phase	Charolais	Low
Liver	55	High concentrate diet during the growing phase	Charolais	Low
Muscle	55	Zero-grazed grass diet during the growing phase	Charolais	High
Liver	55	Zero-grazed grass diet during the growing phase	Charolais	High
Muscle	56	High concentrate diet during the growing phase	Charolais	Low
Liver	56	High concentrate diet during the growing phase	Charolais	Low
Muscle	56	Zero-grazed grass diet during the growing phase	Charolais	Low
Liver	56	Zero-grazed grass diet during the growing phase	Charolais	Low
Liver	57	High concentrate diet during the growing phase	Charolais	Low
Muscle	58	Zero-grazed grass diet during the growing phase	Charolais	Low
Liver	58	Zero-grazed grass diet during the growing phase	Charolais	Low
Muscle	59	High concentrate diet during the finishing phase	Charolais	High
Liver	59	High concentrate diet during the finishing phase	Charolais	High
Muscle	60	Zero-grazed grass diet during the growing phase	Charolais	High
Liver	60	Zero-grazed grass diet during the growing phase	Charolais	High
Muscle	61	High concentrate diet during the finishing phase	Charolais	Low
Liver	61	High concentrate diet during the finishing phase	Charolais	Low
Muscle	62	High concentrate diet during the growing phase	Charolais	Low
Liver	62	High concentrate diet during the growing phase	Charolais	Low
Muscle	63	High concentrate diet during the growing phase	Holstein-Friesian	Low
Liver	63	High concentrate diet during the growing phase	Holstein-Friesian	Low
Muscle	64	Zero-grazed grass diet during the growing phase	Charolais	High
Liver	64	Zero-grazed grass diet during the growing phase	Charolais	High
Liver	65	Zero-grazed grass diet during the growing phase	Holstein-Friesian	Low
Muscle	66	High concentrate diet during the finishing phase	Holstein-Friesian	High
Liver	66	High concentrate diet during the finishing phase	Holstein-Friesian	High
Muscle	67	High concentrate diet during the growing phase	Holstein-Friesian	High
Liver	67	High concentrate diet during the growing phase	Holstein-Friesian	High
Muscle	67	High concentrate diet during the finishing phase	Holstein-Friesian	Low
Liver	67	High concentrate diet during the finishing phase	Holstein-Friesian	Low
Liver	68	High concentrate diet during the growing phase	Holstein-Friesian	Low
Muscle	68	Zero-grazed grass diet during the growing phase	Holstein-Friesian	Low
Liver	68	Zero-grazed grass diet during the growing phase	Holstein-Friesian	Low
Muscle	69	High concentrate diet during the growing phase	Holstein-Friesian	High
Liver	69	High concentrate diet during the growing phase	Holstein-Friesian	High
Muscle	69	Zero-grazed grass diet during the growing phase	Holstein-Friesian	Low
Muscle	70	High concentrate diet during the growing phase	Holstein-Friesian	High
Liver	70	High concentrate diet during the growing phase	Holstein-Friesian	High
Muscle	70	Zero-grazed grass diet during the growing phase	Holstein-Friesian	Low
Liver	70	Zero-grazed grass diet during the growing phase	Holstein-Friesian	Low
Muscle	71	High concentrate diet during the growing phase	Holstein-Friesian	Low
Liver	71	High concentrate diet during the growing phase	Holstein-Friesian	Low
Muscle	72	High concentrate diet during the growing phase	Holstein-Friesian	High
Liver	72	High concentrate diet during the growing phase	Holstein-Friesian	High
Muscle	72	Zero-grazed grass diet during the growing phase	Holstein-Friesian	High
Liver	72	Zero-grazed grass diet during the growing phase	Holstein-Friesian	High
Muscle	73	High concentrate diet during the growing phase	Holstein-Friesian	High
Liver	73	High concentrate diet during the growing phase	Holstein-Friesian	High
Muscle	73	High concentrate diet during the finishing phase	Holstein-Friesian	High
Liver	73	High concentrate diet during the finishing phase	Holstein-Friesian	High
Muscle	74	Zero-grazed grass diet during the growing phase	Holstein-Friesian	Low
Muscle	75	Zero-grazed grass diet during the growing phase	Holstein-Friesian	High
Muscle	76	Zero-grazed grass diet during the growing phase	Holstein-Friesian	Low
Liver	76	Zero-grazed grass diet during the growing phase	Holstein-Friesian	Low
Muscle	77	High concentrate diet during the growing phase	Holstein-Friesian	Low
Liver	77	High concentrate diet during the growing phase	Holstein-Friesian	Low
Muscle	77	High concentrate diet during the finishing phase	Holstein-Friesian	Low
Liver	77	High concentrate diet during the finishing phase	Holstein-Friesian	Low
Liver	78	High concentrate diet during the growing phase	Holstein-Friesian	High
Liver	78	High concentrate diet during the finishing phase	Holstein-Friesian	High
Muscle	79	High concentrate diet during the growing phase	Holstein-Friesian	Low
Muscle	80	High concentrate diet during the finishing phase	Charolais	Low
Muscle	80	High concentrate diet during the growing phase	Holstein-Friesian	Low
Liver	80	High concentrate diet during the growing phase	Holstein-Friesian	Low
Liver	81	High concentrate diet during the finishing phase	Holstein-Friesian	Low
Muscle	82	Zero-grazed grass diet during the growing phase	Holstein-Friesian	High
Liver	82	Zero-grazed grass diet during the growing phase	Holstein-Friesian	High
Liver	83	High concentrate diet during the growing phase	Holstein-Friesian	Low
Muscle	84	High concentrate diet during the growing phase	Holstein-Friesian	Low
Liver	84	High concentrate diet during the growing phase	Holstein-Friesian	Low
Liver	85	High concentrate diet during the growing phase	Holstein-Friesian	Low
Muscle	85	High concentrate diet during the finishing phase	Holstein-Friesian	Low
Liver	85	High concentrate diet during the finishing phase	Holstein-Friesian	Low
Liver	86	High concentrate diet during the finishing phase	Holstein-Friesian	Low
Muscle	86	Zero-grazed grass diet during the growing phase	Holstein-Friesian	High
Liver	86	Zero-grazed grass diet during the growing phase	Holstein-Friesian	High
Muscle	87	High concentrate diet during the finishing phase	Holstein-Friesian	Low
Muscle	88	High concentrate diet during the finishing phase	Holstein-Friesian	High
Liver	88	High concentrate diet during the finishing phase	Holstein-Friesian	High
Muscle	89	Zero-grazed grass diet during the growing phase	Holstein-Friesian	High
Muscle	90	High concentrate diet during the growing phase	Holstein-Friesian	High
Liver	90	High concentrate diet during the growing phase	Holstein-Friesian	High
Muscle	91	High concentrate diet during the finishing phase	Holstein-Friesian	High
Liver	91	High concentrate diet during the finishing phase	Holstein-Friesian	High
Muscle	92	High concentrate diet during the finishing phase	Holstein-Friesian	Low
Liver	92	High concentrate diet during the finishing phase	Holstein-Friesian	Low
Muscle	92	Zero-grazed grass diet during the growing phase	Holstein-Friesian	Low
Liver	92	Zero-grazed grass diet during the growing phase	Holstein-Friesian	Low
Liver	93	High concentrate diet during the growing phase	Holstein-Friesian	High
Muscle	93	Zero-grazed grass diet during the growing phase	Holstein-Friesian	High
Muscle	94	Zero-grazed grass diet during the growing phase	Holstein-Friesian	High
Liver	95	Zero-grazed grass diet during the growing phase	Holstein-Friesian	High
Muscle	96	High concentrate diet during the finishing phase	Holstein-Friesian	High
Liver	96	High concentrate diet during the finishing phase	Holstein-Friesian	High
Muscle	97	High concentrate diet during the growing phase	Holstein-Friesian	High
Liver	97	High concentrate diet during the growing phase	Holstein-Friesian	High
Muscle	98	High concentrate diet during the growing phase	Holstein-Friesian	Low
Liver	98	High concentrate diet during the growing phase	Holstein-Friesian	Low
Muscle	98	High concentrate diet during the finishing phase	Holstein-Friesian	Low
Muscle	98	Zero-grazed grass diet during the growing phase	Holstein-Friesian	Low
Liver	98	Zero-grazed grass diet during the growing phase	Holstein-Friesian	Low
Muscle	99	Zero-grazed grass diet during the growing phase	Holstein-Friesian	High
Liver	99	Zero-grazed grass diet during the growing phase	Holstein-Friesian	High
Muscle	100	High concentrate diet during the growing phase	Holstein-Friesian	High
Muscle	100	Zero-grazed grass diet during the growing phase	Holstein-Friesian	Low
Liver	100	Zero-grazed grass diet during the growing phase	Holstein-Friesian	Low
Liver	101	High concentrate diet during the finishing phase	Holstein-Friesian	High

## Sheet: Supplemental Figure 1
Supplemental Figure 1: co-expression network without gene node overlap of liver and muscle genes across the contrasts of RFI, diet and breed in beef cattle

## Sheet: Supplemental Figure 2
Supplemental Figure 2: clusters of highly interconnected genes were identified through the MCODE function in Cytoscape
